# Supplementary material for: Tumor Evolution in Two Patients with Basal-like Breast Cancer: A Retrospective Genomics Study of Multiple Metastases
Source: PLoS Med. 2016 Dec 6;13(12):e1002174. doi: 10.1371/journal.pmed.1002174 (PMC5140046; doi:10.1371/journal.pmed.1002174)
Supplement: S1 Table — Sample information for RNA and DNA sequencing runs, including the name of matching fastQ files that have been uploaded to the Database of Genotypes and Phenotypes (dbGAP) (accession number phs000676.v1.p1) as well as the clinical information of Patients A1 and A7. (XLSX) [file pmed.1002174.s012.xlsx]

## Sheet: Sheet1
Supplementary Table S1: Sample descriptions for phs000676.v1.p1
Sample Name	RNA_FastQ	RNA_BAM	DNA_File_Name	Age at Diagnosis	Race	ER Status (0 = negative, 1 = positive)	PR Status (0 = negative, 1 = positive)	HER2 Status	Tumor Stage at Diagnosis	Tumor Grade at Diagnosis	Time to Progression (months)	Overall Survival (months)	Basal	Her2	LumA	LumB	Normal	Call	ROR-S (Subtype Only)	ROR-S Group (Subtype Only)	Proliferation Score	ROR-P (Subtype + Proliferation)	ROR-P Group (Subtype + Proliferation)
A1_Adrenalmet	130321_UNC9-SN296_0349_BC22WGACXX_CTTGTA_L005_1.fastq,130321_UNC9-SN296_0349_BC22WGACXX_CTTGTA_L005_2.fastq	130321_UNC9-SN296_0349_BC22WGACXX_5_CTTGTA.sorted_genome_alignments.bam	H_KU-CP005-A1-AdrenalGMet										0.580504	-0.167635	-0.314094	-0.374502	0.288932	Basal	48.3512	med	0.218232	49.7805	med
A1_Livermet	130321_UNC9-SN296_0349_BC22WGACXX_AGTCAA_L005_1.fastq,130321_UNC9-SN296_0349_BC22WGACXX_AGTCAA_L005_2.fastq	130321_UNC9-SN296_0349_BC22WGACXX_5_AGTCAA.sorted_genome_alignments.bam	H_KU-CP005-A1-LiverMet										0.619208	-0.119904	-0.372677	-0.354814	0.251957	Basal	52.0007	med	0.261999	52.6781	med
A1_Lungmet	130321_UNC9-SN296_0349_BC22WGACXX_AGTTCC_L004_1.fastq,130321_UNC9-SN296_0349_BC22WGACXX_AGTTCC_L004_2.fastq	130321_UNC9-SN296_0349_BC22WGACXX_4_AGTTCC.sorted_genome_alignments.bam	H_KU-CP005-A1-1_LungMet										0.520192	-0.100984	-0.242545	-0.511549	0.394286	Basal	43.7724	med	0.012039	40.5217	med
A1_Normal			H_KU-CP005-A1-BR-NL
A1_Spinalmet	130321_UNC9-SN296_0349_BC22WGACXX_ATGTCA_L005_1.fastq,130321_UNC9-SN296_0349_BC22WGACXX_ATGTCA_L005_2.fastq	130321_UNC9-SN296_0349_BC22WGACXX_5_ATGTCA.sorted_genome_alignments.bam	H_KU-CP005-A1-SpinalCMet										0.691813	-0.126146	-0.469676	-0.333301	0.213445	Basal	56.6494	high	0.385073	58.7315	high
A1_Primary	120522_UNC11-SN627_0235_AD11RLACXX_NoIndex_L001_1.fastq120522_UNC11-SN627_0235_AD11RLACXX_NoIndex_L001_2.fastq	120522_UNC11-SN627_0235_AD11RLACXX_1_ACAGTG.sorted_genome_alignments.bam	H_KU-CP005-A1-PrimaryTumor	64	Caucasian	0	0	2+; not amplified by IHC	T4N2M1	3	0	1.5	0.564178	-0.0915726	-0.288739	-0.427707	0.306603	Basal	47.4452	med	0.0553569	43.3226	med
A7_Brain	130617_UNC15-SN850_0313_AD276PACXX_GGCTAC_L006_1.fastq,130617_UNC15-SN850_0313_AD276PACXX_GGCTAC_L006_2.fastq	130617_UNC15-SN850_0313_AD276PACXX_6_GGCTAC.sorted_genome_alignments.bam	H_KU-CP004-A7-6_BrainMet										0.692005	-0.168595	-0.282401	-0.548812	0.376615	Basal	44.6609	med	0.0894489	43.2649	med
A7_Kidney	130321_UNC9-SN296_0349_BC22WGACXX_GAGTGG_L008_1.fastq,130321_UNC9-SN296_0349_BC22WGACXX_GAGTGG_L008_2.fastq	130321_UNC9-SN296_0349_BC22WGACXX_8_GAGTGG.sorted_genome_alignments.bam	H_KU-CP004-A7-11_KidneyMet										0.559184	-0.062569	-0.226411	-0.457767	0.370372	Basal	44.7595	med	0.057263	42.763	med
A7_Livermet	120522_UNC11-SN627_0235_AD11RLACXX_NoIndex_L004_1.fastq,120522_UNC11-SN627_0235_AD11RLACXX_NoIndex_L004_2.fastq	120522_UNC11-SN627_0235_AD11RLACXX_4_ACAGTG.sorted_genome_alignments.bam	H_KU-CP004-A7-1_LiverMet										0.743481	0.00984394	-0.539592	-0.294886	0.146699	Basal	62.4405	high	0.397339	61.3275	high
A7_Lungmet	130321_UNC9-SN296_0349_BC22WGACXX_ACTGAT_L008_1.fastq,130321_UNC9-SN296_0349_BC22WGACXX_ACTGAT_L008_2.fastq	130321_UNC9-SN296_0349_BC22WGACXX_8_ACTGAT.sorted_genome_alignments.bam	H_KU-CP004-A7-3_LungMet										0.695078	-0.1491	-0.329364	-0.474094	0.354334	Basal	48.1582	med	0.140254	46.4062	med
A7_Normal			H_KU-CP004-A7-2_LiverNL
A7_Rib	130321_UNC9-SN296_0349_BC22WGACXX_ATTCCT_L008_1.fastq,130321_UNC9-SN296_0349_BC22WGACXX_ATTCCT_L008_2.fastq	130321_UNC9-SN296_0349_BC22WGACXX_8_ATTCCT.sorted_genome_alignments.bam	H_KU-CP004-A7-13_RibMet										0.750012	-0.0637215	-0.412437	-0.407923	0.20413	Basal	54.2327	high	0.225785	51.8159	med
A7_Primary	130617_UNC15-SN850_0313_AD276PACXX_GTTTCG_L003_1.fastq,130617_UNC15-SN850_0313_AD276PACXX_GTTTCG_L003_2.fastq	130617_UNC15-SN850_0313_AD276PACXX_3_GTTTCG.sorted_genome_alignments.bam	H_KU-CP004-9819-02-0204B	57	African-American	0	0	0	T2N2M0	3	17	24	0.777383	-0.279232	-0.364994	-0.543625	0.433469	Basal	46.9716	med	0.104481	43.9078	med
