# Supplementary material for: Tumor Evolution in Two Patients with Basal-like Breast Cancer: A Retrospective Genomics Study of Multiple Metastases
Source: PLoS Med. 2016 Dec 6;13(12):e1002174. doi: 10.1371/journal.pmed.1002174 (PMC5140046; doi:10.1371/journal.pmed.1002174)
Supplement: S3 Table — 40X, 30X, and 20X capture validation of whole genome sequencing for all samples in patients A1 and A7. (XLS) [file pmed.1002174.s014.xls]

## Sheet: Sheet1
Supplementary Table 2: Capture Validation Coverage of A1 and A7
Sample	40X	30X	20X
A7_Normal	94.026%	96.507%	98.107%
A7_Primary	90.014%	94.120%	97.036%
A7_KidneyMet	95.899%	97.432%	98.494%
A7_RibMet	90.807%	94.528%	97.157%
A7_LiverMet	90.127%	94.004%	96.858%
A7_Lungmet	89.642%	93.954%	97.043%
A7_BrainMet	94.523%	96.666%	98.150%
A1_Normal	88.977%	93.791%	96.948%
A1_Primary	90.834%	93.565%	95.598%
A1_Lungmet	92.571%	95.640%	97.706%
A1_AdrenalMet	87.487%	92.617%	96.426%
A1_Livermet	89.139%	92.133%	94.427%
A1_SpinalMet	89.495%	93.970%	97.071%
