# Supplementary material for: Tumor Evolution in Two Patients with Basal-like Breast Cancer: A Retrospective Genomics Study of Multiple Metastases
Source: PLoS Med. 2016 Dec 6;13(12):e1002174. doi: 10.1371/journal.pmed.1002174 (PMC5140046; doi:10.1371/journal.pmed.1002174)
Supplement: S5 Table — (XLS) [file pmed.1002174.s016.xls]

## Sheet: Spinalmet
Supplementary Table 5: A1 Copy Number Alterations
Sample	Chromosome	Start	Stop	Value
A1Spinal	1	1	315000	1.3358
A1Spinal	1	315001	10590000	1.91454
A1Spinal	1	10590001	10810000	2.2035
A1Spinal	1	10810001	11850000	1.9375
A1Spinal	1	11850001	13190000	2.17046
A1Spinal	1	13190001	25460000	1.9472
A1Spinal	1	25460001	25530000	1.47345
A1Spinal	1	25530001	29470000	1.91202
A1Spinal	1	29470001	29660000	2.2369
A1Spinal	1	29660001	31520000	1.96237
A1Spinal	1	31520001	32100000	2.2966
A1Spinal	1	32100001	36500000	1.93858
A1Spinal	1	36500001	38770000	2.62388
A1Spinal	1	38770001	38800000	3.23912
A1Spinal	1	38800001	40210000	2.56578
A1Spinal	1	40210001	42630000	1.94585
A1Spinal	1	42630001	43240000	2.58327
A1Spinal	1	43240001	43900000	3.11817
A1Spinal	1	43900001	44690000	2.59278
A1Spinal	1	44690001	45390000	2.95509
A1Spinal	1	45390001	45700000	2.3486
A1Spinal	1	45700001	46360000	1.91468
A1Spinal	1	46360001	46660000	2.54206
A1Spinal	1	46660001	55950000	1.94585
A1Spinal	1	55950001	56080000	2.26624
A1Spinal	1	56080001	68390000	1.94868
A1Spinal	1	68390001	68900000	2.57916
A1Spinal	1	68900001	86580000	1.97356
A1Spinal	1	86580001	87370000	2.26624
A1Spinal	1	87370001	96640000	1.95748
A1Spinal	1	96640001	97070000	2.26907
A1Spinal	1	97070001	116360000	1.96006
A1Spinal	1	116360001	120470000	2.53854
A1Spinal	1	120470001	141590000	2.05153
A1Spinal	1	141590001	141700000	2.47924
A1Spinal	1	141700001	141930000	1.92759
A1Spinal	1	141930001	142590000	2.50985
A1Spinal	1	142590001	143250000	2.12035
A1Spinal	1	143250001	143840000	2.46434
A1Spinal	1	143840001	147500000	2.23272
A1Spinal	1	147500001	147620000	2.52223
A1Spinal	1	147620001	147895000	2.12727
A1Spinal	1	147895001	148020000	2.78736
A1Spinal	1	148020001	148910000	3.1132
A1Spinal	1	148910001	154100000	2.23225
A1Spinal	1	154100001	158930000	2.51804
A1Spinal	1	158930001	159010000	3.38229
A1Spinal	1	159010001	159750000	2.46844
A1Spinal	1	159750001	162730000	2.25558
A1Spinal	1	162730001	162760000	3.07098
A1Spinal	1	162760001	165860000	2.23938
A1Spinal	1	165860001	166200000	3.09084
A1Spinal	1	166200001	167870000	2.24903
A1Spinal	1	167870001	168060000	3.23822
A1Spinal	1	168060001	182090000	2.23736
A1Spinal	1	182090001	183380000	3.02681
A1Spinal	1	183380001	192900000	2.22068
A1Spinal	1	192900001	193080000	3.00278
A1Spinal	1	193080001	213370000	2.18026
A1Spinal	1	213370001	216850000	3.03585
A1Spinal	1	216850001	226830000	2.18434
A1Spinal	1	226830001	227170000	3.03438
A1Spinal	1	227170001	228470000	2.17709
A1Spinal	1	228470001	229730000	2.44206
A1Spinal	1	229730001	233350000	2.18631
A1Spinal	1	233350001	233520000	1.40201
A1Spinal	1	233520001	235410000	2.18086
A1Spinal	1	235410001	235630000	2.97234
A1Spinal	1	235630001	243030000	2.19923
A1Spinal	1	243030001	245630000	2.47478
A1Spinal	1	245630001	246480000	2.21714
A1Spinal	1	246480001	246590000	2.49268
A1Spinal	1	246590001	247249719	2.19832
A1Lung	1	1	315000	1.50337
A1Lung	1	315001	2570000	1.95477
A1Lung	1	2570001	2650000	1.68144
A1Lung	1	2650001	10600000	1.92479
A1Lung	1	10600001	10800000	2.15846
A1Lung	1	10800001	11840000	1.92519
A1Lung	1	11840001	13450000	2.10833
A1Lung	1	13450001	25460000	1.91481
A1Lung	1	25460001	25530000	1.69619
A1Lung	1	25530001	29470000	1.91547
A1Lung	1	29470001	29660000	2.08132
A1Lung	1	29660001	36500000	1.91946
A1Lung	1	36500001	38770000	2.33966
A1Lung	1	38770001	38800000	2.67882
A1Lung	1	38800001	40210000	2.33464
A1Lung	1	40210001	42640000	1.91441
A1Lung	1	42640001	43240000	2.32173
A1Lung	1	43240001	43900000	2.67215
A1Lung	1	43900001	45400000	2.34551
A1Lung	1	45400001	46360000	1.91653
A1Lung	1	46360001	46660000	2.32237
A1Lung	1	46660001	55940000	1.90858
A1Lung	1	55940001	56090000	2.10147
A1Lung	1	56090001	68380000	1.90977
A1Lung	1	68380001	68900000	2.3486
A1Lung	1	68900001	86580000	1.93214
A1Lung	1	86580001	87370000	2.14503
A1Lung	1	87370001	96640000	1.9164
A1Lung	1	96640001	97080000	2.12859
A1Lung	1	97080001	116360000	1.92733
A1Lung	1	116360001	120470000	2.31241
A1Lung	1	120470001	141640000	1.93415
A1Lung	1	141640001	141700000	2.37002
A1Lung	1	141700001	141930000	1.79291
A1Lung	1	141930001	142110000	2.0958
A1Lung	1	142110001	143010000	1.94033
A1Lung	1	143010001	143830000	2.14295
A1Lung	1	143830001	147895000	1.92546
A1Lung	1	147895001	148910000	2.38056
A1Lung	1	148910001	154100000	1.93952
A1Lung	1	154100001	158930000	2.14488
A1Lung	1	158930001	159010000	2.52871
A1Lung	1	159010001	159750000	2.12329
A1Lung	1	159750001	162730000	1.93388
A1Lung	1	162730001	162760000	2.51246
A1Lung	1	162760001	165860000	1.91521
A1Lung	1	165860001	166200000	2.41346
A1Lung	1	166200001	167870000	1.92546
A1Lung	1	167870001	168070000	2.42889
A1Lung	1	168070001	182090000	1.93027
A1Lung	1	182090001	182890000	2.31306
A1Lung	1	182890001	183040000	2.57683
A1Lung	1	183040001	183380000	2.31466
A1Lung	1	183380001	192900000	1.94787
A1Lung	1	192900001	193090000	2.37068
A1Lung	1	193090001	213370000	1.91295
A1Lung	1	213370001	216850000	2.35479
A1Lung	1	216850001	226830000	1.90726
A1Lung	1	226830001	227180000	2.30777
A1Lung	1	227180001	228470000	1.89133
A1Lung	1	228470001	229730000	2.13051
A1Lung	1	229730001	235410000	1.90646
A1Lung	1	235410001	235630000	2.32608
A1Lung	1	235630001	243030000	1.91282
A1Lung	1	243030001	245620000	2.11917
A1Lung	1	245620001	246490000	1.92266
A1Lung	1	246490001	246590000	2.12285
A1Lung	1	246590001	247249719	1.92692
A1Liver	1	1	315000	2.67586
A1Liver	1	315001	830000	1.7632
A1Liver	1	830001	1250000	1.3228
A1Liver	1	1250001	1375000	0.660257
A1Liver	1	1375001	1650000	1.32565
A1Liver	1	1650001	1970000	3.10136
A1Liver	1	1970001	2230000	4.03929
A1Liver	1	2230001	2570000	3.19164
A1Liver	1	2570001	4140000	1.51982
A1Liver	1	4140001	5720000	1.67656
A1Liver	1	5720001	5870000	1.55455
A1Liver	1	5870001	5970000	1.69396
A1Liver	1	5970001	6770000	1.46673
A1Liver	1	6770001	8180000	1.62124
A1Liver	1	8180001	8350000	1.47386
A1Liver	1	8350001	8800000	1.68308
A1Liver	1	8800001	10590000	1.50775
A1Liver	1	10590001	10800000	2.40344
A1Liver	1	10800001	11850000	1.52277
A1Liver	1	11850001	12820000	2.39512
A1Liver	1	12820001	12890000	3.25284
A1Liver	1	12890001	13450000	2.12064
A1Liver	1	13450001	15920000	1.63297
A1Liver	1	15920001	16050000	1.35135
A1Liver	1	16050001	16700000	1.50504
A1Liver	1	16700001	17110000	1.69725
A1Liver	1	17110001	17220000	1.38569
A1Liver	1	17220001	19510000	1.61261
A1Liver	1	19510001	19550000	1.37745
A1Liver	1	19550001	19840000	1.619
A1Liver	1	19840001	19880000	1.34826
A1Liver	1	19880001	21700000	1.59981
A1Liver	1	21700001	21870000	1.45387
A1Liver	1	21870001	21960000	1.66682
A1Liver	1	21960001	22630000	1.53773
A1Liver	1	22630001	22730000	1.74739
A1Liver	1	22730001	24140000	1.55154
A1Liver	1	24140001	24240000	1.16175
A1Liver	1	24240001	25470000	1.60025
A1Liver	1	25470001	25540000	1.9928
A1Liver	1	25540001	28180000	1.52235
A1Liver	1	28180001	28310000	1.65875
A1Liver	1	28310001	29470000	1.5175
A1Liver	1	29470001	29660000	2.47907
A1Liver	1	29660001	30840000	1.69961
A1Liver	1	30840001	31300000	2.09362
A1Liver	1	31300001	31480000	1.85781
A1Liver	1	31480001	31510000	2.11111
A1Liver	1	31510001	36500000	1.61161
A1Liver	1	36500001	39150000	2.00139
A1Liver	1	39150001	39340000	1.77215
A1Liver	1	39340001	40210000	1.94652
A1Liver	1	40210001	42630000	1.65646
A1Liver	1	42630001	43290000	1.9763
A1Liver	1	43290001	43900000	2.24358
A1Liver	1	43900001	45390000	1.94909
A1Liver	1	45390001	45710000	1.60648
A1Liver	1	45710001	45830000	1.45085
A1Liver	1	45830001	46350000	1.64399
A1Liver	1	46350001	46640000	1.87371
A1Liver	1	46640001	50540000	1.69173
A1Liver	1	50540001	50680000	2.59728
A1Liver	1	50680001	55950000	1.62969
A1Liver	1	55950001	56090000	2.66014
A1Liver	1	56090001	62370000	1.7346
A1Liver	1	62370001	62500000	1.4711
A1Liver	1	62500001	68380000	1.74014
A1Liver	1	68380001	68900000	2.06709
A1Liver	1	68900001	85560000	1.72836
A1Liver	1	85560001	86220000	2.21131
A1Liver	1	86220001	86580000	1.77399
A1Liver	1	86580001	87370000	2.61607
A1Liver	1	87370001	89010000	1.80275
A1Liver	1	89010001	89100000	2.1939
A1Liver	1	89100001	96640000	1.72931
A1Liver	1	96640001	97070000	2.57416
A1Liver	1	97070001	103945000	1.72836
A1Liver	1	103945001	104110000	1.38013
A1Liver	1	104110001	110290000	1.70338
A1Liver	1	110290001	110390000	2.23581
A1Liver	1	110390001	113070000	1.69349
A1Liver	1	113070001	113520000	1.98798
A1Liver	1	113520001	115800000	2.19284
A1Liver	1	115800001	115850000	1.88492
A1Liver	1	115850001	116360000	2.2631
A1Liver	1	116360001	117380000	3.03311
A1Liver	1	117380001	117960000	3.84958
A1Liver	1	117960001	120595000	3.02556
A1Liver	1	120595001	121050000	2.14756
A1Liver	1	121050001	121180000	1.84025
A1Liver	1	121180001	141600000	1.58195
A1Liver	1	141600001	141640000	1.83121
A1Liver	1	141640001	141700000	2.1076
A1Liver	1	141700001	141930000	1.05907
A1Liver	1	141930001	142110000	2.18707
A1Liver	1	142110001	142590000	1.45862
A1Liver	1	142590001	143260000	2.0018
A1Liver	1	143260001	143660000	2.68831
A1Liver	1	143660001	143830000	2.21868
A1Liver	1	143830001	154110000	1.60882
A1Liver	1	154110001	155190000	2.34064
A1Liver	1	155190001	155650000	2.61824
A1Liver	1	155650001	155700000	3.38557
A1Liver	1	155700001	158110000	2.59656
A1Liver	1	158110001	158270000	3.01592
A1Liver	1	158270001	158920000	2.51769
A1Liver	1	158920001	159010000	2.92777
A1Liver	1	159010001	159750000	2.40361
A1Liver	1	159750001	165870000	1.71487
A1Liver	1	165870001	166200000	1.97206
A1Liver	1	166200001	167880000	1.71618
A1Liver	1	167880001	168060000	2.08811
A1Liver	1	168060001	181410000	1.67923
A1Liver	1	181410001	181440000	3.63259
A1Liver	1	181440001	182090000	2.64249
A1Liver	1	182090001	182880000	3.84105
A1Liver	1	182880001	183040000	4.56812
A1Liver	1	183040001	183380000	3.71613
A1Liver	1	183380001	192900000	2.63609
A1Liver	1	192900001	193080000	3.64243
A1Liver	1	193080001	200280000	2.63646
A1Liver	1	200280001	200380000	2.22792
A1Liver	1	200380001	203690000	2.56187
A1Liver	1	203690001	203820000	3.30488
A1Liver	1	203820001	210690000	2.66014
A1Liver	1	210690001	211290000	3.46055
A1Liver	1	211290001	213370000	2.73967
A1Liver	1	213370001	216850000	3.83546
A1Liver	1	216850001	226830000	2.61208
A1Liver	1	226830001	227180000	3.67616
A1Liver	1	227180001	228470000	2.60629
A1Liver	1	228470001	228890000	3.86
A1Liver	1	228890001	229140000	4.48933
A1Liver	1	229140001	229720000	3.39309
A1Liver	1	229720001	230550000	2.6703
A1Liver	1	230550001	230750000	3.31958
A1Liver	1	230750001	235410000	2.62515
A1Liver	1	235410001	235630000	3.66344
A1Liver	1	235630001	240130000	2.62879
A1Liver	1	240130001	240290000	2.28723
A1Liver	1	240290001	243040000	2.60124
A1Liver	1	243040001	245640000	3.38487
A1Liver	1	245640001	246480000	2.61299
A1Liver	1	246480001	246590000	3.43569
A1Liver	1	246590001	246920000	2.91804
A1Liver	1	246920001	247249719	2.62061
A1Adrenal	1	1	315000	3.47208
A1Adrenal	1	315001	830000	1.78274
A1Adrenal	1	830001	1250000	1.44223
A1Adrenal	1	1250001	1430000	0.702368
A1Adrenal	1	1430001	1650000	1.50671
A1Adrenal	1	1650001	1680000	3.1806
A1Adrenal	1	1680001	1810000	3.79132
A1Adrenal	1	1810001	1970000	3.29048
A1Adrenal	1	1970001	2230000	4.22602
A1Adrenal	1	2230001	2570000	3.16455
A1Adrenal	1	2570001	2650000	1.99543
A1Adrenal	1	2650001	10590000	1.71273
A1Adrenal	1	10590001	10800000	2.46041
A1Adrenal	1	10800001	11850000	1.70681
A1Adrenal	1	11850001	12820000	2.66475
A1Adrenal	1	12820001	12890000	3.51518
A1Adrenal	1	12890001	13090000	1.05665
A1Adrenal	1	13090001	13190000	2.71603
A1Adrenal	1	13190001	17860000	1.75528
A1Adrenal	1	17860001	17900000	1.53805
A1Adrenal	1	17900001	21780000	1.76345
A1Adrenal	1	21780001	21870000	1.54735
A1Adrenal	1	21870001	24140000	1.74751
A1Adrenal	1	24140001	24225000	0.474441
A1Adrenal	1	24225001	25470000	1.73207
A1Adrenal	1	25470001	25520000	2.04217
A1Adrenal	1	25520001	29470000	1.73688
A1Adrenal	1	29470001	29660000	2.65295
A1Adrenal	1	29660001	30840000	1.74811
A1Adrenal	1	30840001	31510000	2.26153
A1Adrenal	1	31510001	36490000	1.76859
A1Adrenal	1	36490001	40200000	2.15621
A1Adrenal	1	40200001	42620000	1.79104
A1Adrenal	1	42620001	45410000	2.19954
A1Adrenal	1	45410001	46350000	1.78856
A1Adrenal	1	46350001	46660000	2.11125
A1Adrenal	1	46660001	50540000	1.79117
A1Adrenal	1	50540001	50680000	2.76006
A1Adrenal	1	50680001	55950000	1.77239
A1Adrenal	1	55950001	56090000	2.78311
A1Adrenal	1	56090001	60030000	1.83617
A1Adrenal	1	60030001	60100000	1.58876
A1Adrenal	1	60100001	65980000	1.83464
A1Adrenal	1	65980001	66040000	1.56765
A1Adrenal	1	66040001	68360000	1.8451
A1Adrenal	1	68360001	68890000	2.1006
A1Adrenal	1	68890001	85560000	1.76369
A1Adrenal	1	85560001	86210000	2.2801
A1Adrenal	1	86210001	86580000	1.78448
A1Adrenal	1	86580001	87370000	2.61081
A1Adrenal	1	87370001	89010000	1.86219
A1Adrenal	1	89010001	89100000	2.18313
A1Adrenal	1	89100001	96640000	1.82361
A1Adrenal	1	96640001	96950000	2.62442
A1Adrenal	1	96950001	97080000	2.23736
A1Adrenal	1	97080001	109380000	1.74678
A1Adrenal	1	109380001	109500000	1.26007
A1Adrenal	1	109500001	113070000	1.77301
A1Adrenal	1	113070001	115190000	2.29676
A1Adrenal	1	115190001	115350000	2.01419
A1Adrenal	1	115350001	115800000	2.35953
A1Adrenal	1	115800001	115850000	1.53847
A1Adrenal	1	115850001	116350000	2.36166
A1Adrenal	1	116350001	117370000	3.13681
A1Adrenal	1	117370001	117720000	4.01194
A1Adrenal	1	117720001	117860000	3.25532
A1Adrenal	1	117860001	117960000	3.92366
A1Adrenal	1	117960001	119130000	2.98535
A1Adrenal	1	119130001	119150000	2.3235
A1Adrenal	1	119150001	120595000	3.10544
A1Adrenal	1	120595001	154110000	1.81441
A1Adrenal	1	154110001	158110000	2.66401
A1Adrenal	1	158110001	158270000	3.1912
A1Adrenal	1	158270001	158890000	2.73758
A1Adrenal	1	158890001	159010000	3.07716
A1Adrenal	1	159010001	159750000	2.69148
A1Adrenal	1	159750001	159890000	1.79776
A1Adrenal	1	159890001	159920000	1.41618
A1Adrenal	1	159920001	165870000	1.82779
A1Adrenal	1	165870001	166170000	2.18041
A1Adrenal	1	166170001	167870000	1.83388
A1Adrenal	1	167870001	168060000	2.28612
A1Adrenal	1	168060001	168160000	1.82931
A1Adrenal	1	168160001	168280000	1.55089
A1Adrenal	1	168280001	170780000	1.81907
A1Adrenal	1	170780001	170840000	1.56862
A1Adrenal	1	170840001	181410000	1.80375
A1Adrenal	1	181410001	181440000	3.99778
A1Adrenal	1	181440001	182090000	2.81727
A1Adrenal	1	182090001	182880000	3.95369
A1Adrenal	1	182880001	182910000	4.85241
A1Adrenal	1	182910001	182990000	3.96467
A1Adrenal	1	182990001	183040000	4.82189
A1Adrenal	1	183040001	183380000	3.85732
A1Adrenal	1	183380001	192900000	2.46212
A1Adrenal	1	192900001	193080000	3.08635
A1Adrenal	1	193080001	195390000	2.39147
A1Adrenal	1	195390001	195420000	2.13672
A1Adrenal	1	195420001	195730000	2.69055
A1Adrenal	1	195730001	195980000	2.35643
A1Adrenal	1	195980001	203690000	2.72206
A1Adrenal	1	203690001	203830000	3.47714
A1Adrenal	1	203830001	208230000	2.81747
A1Adrenal	1	208230001	208420000	2.5029
A1Adrenal	1	208420001	210720000	2.81513
A1Adrenal	1	210720001	211290000	3.67565
A1Adrenal	1	211290001	213370000	2.83962
A1Adrenal	1	213370001	216850000	3.70481
A1Adrenal	1	216850001	226830000	2.73796
A1Adrenal	1	226830001	227180000	4.00444
A1Adrenal	1	227180001	228470000	2.79471
A1Adrenal	1	228470001	228880000	4.1316
A1Adrenal	1	228880001	229140000	4.73807
A1Adrenal	1	229140001	229730000	3.63234
A1Adrenal	1	229730001	230550000	2.81962
A1Adrenal	1	230550001	230750000	3.44977
A1Adrenal	1	230750001	232980000	2.84514
A1Adrenal	1	232980001	233020000	2.28723
A1Adrenal	1	233020001	235410000	2.80053
A1Adrenal	1	235410001	235630000	3.73809
A1Adrenal	1	235630001	236870000	2.69465
A1Adrenal	1	236870001	236970000	2.37726
A1Adrenal	1	236970001	243030000	2.74195
A1Adrenal	1	243030001	245640000	3.65735
A1Adrenal	1	245640001	246500000	2.72754
A1Adrenal	1	246500001	246590000	3.263
A1Adrenal	1	246590001	247249719	2.79646
A1Primary	1	1	830000	1.68074
A1Primary	1	830001	1250000	1.96905
A1Primary	1	1250001	1375000	2.44223
A1Primary	1	1375001	1960000	1.90832
A1Primary	1	1960001	2570000	2.09478
A1Primary	1	2570001	7850000	1.86439
A1Primary	1	7850001	10590000	1.71665
A1Primary	1	10590001	10800000	2.28453
A1Primary	1	10800001	11850000	1.78968
A1Primary	1	11850001	13450000	2.19497
A1Primary	1	13450001	25460000	1.79055
A1Primary	1	25460001	25530000	1.43276
A1Primary	1	25530001	29470000	1.72979
A1Primary	1	29470001	29660000	2.27647
A1Primary	1	29660001	31170000	1.90396
A1Primary	1	31170001	31840000	1.74727
A1Primary	1	31840001	32050000	1.94504
A1Primary	1	32050001	33470000	1.70373
A1Primary	1	33470001	35180000	1.86116
A1Primary	1	35180001	36500000	1.72285
A1Primary	1	36500001	38770000	2.60593
A1Primary	1	38770001	38800000	3.23396
A1Primary	1	38800001	40210000	2.50585
A1Primary	1	40210001	42640000	1.78769
A1Primary	1	42640001	43240000	2.5055
A1Primary	1	43240001	43900000	3.18347
A1Primary	1	43900001	45390000	2.53432
A1Primary	1	45390001	46360000	1.71107
A1Primary	1	46360001	46660000	2.45088
A1Primary	1	46660001	47480000	1.8134
A1Primary	1	47480001	47640000	1.65153
A1Primary	1	47640001	55950000	1.79303
A1Primary	1	55950001	56090000	2.33999
A1Primary	1	56090001	68380000	1.80525
A1Primary	1	68380001	68900000	2.62989
A1Primary	1	68900001	70440000	1.85498
A1Primary	1	70440001	70710000	1.66578
A1Primary	1	70710001	75910000	1.85703
A1Primary	1	75910001	76110000	1.68997
A1Primary	1	76110001	86580000	1.8428
A1Primary	1	86580001	87370000	2.28675
A1Primary	1	87370001	89110000	1.85845
A1Primary	1	89110001	89150000	1.63116
A1Primary	1	89150001	96640000	1.80163
A1Primary	1	96640001	97070000	2.28216
A1Primary	1	97070001	100710000	1.8377
A1Primary	1	100710001	100760000	2.00305
A1Primary	1	100760001	116360000	1.84101
A1Primary	1	116360001	117750000	2.70045
A1Primary	1	117750001	117870000	2.96658
A1Primary	1	117870001	120595000	2.74214
A1Primary	1	120595001	121030000	1.87151
A1Primary	1	121030001	141490000	1.63603
A1Primary	1	141490001	141700000	2.46331
A1Primary	1	141700001	141930000	1.55973
A1Primary	1	141930001	142110000	2.34778
A1Primary	1	142110001	143250000	1.83936
A1Primary	1	143250001	143525000	2.60286
A1Primary	1	143525001	143830000	2.24529
A1Primary	1	143830001	147895000	1.84357
A1Primary	1	147895001	148910000	2.51926
A1Primary	1	148910001	154110000	1.78139
A1Primary	1	154110001	154180000	2.04755
A1Primary	1	154180001	159750000	2.29787
A1Primary	1	159750001	162730000	1.85562
A1Primary	1	162730001	162760000	2.80305
A1Primary	1	162760001	165860000	1.82703
A1Primary	1	165860001	166200000	2.57398
A1Primary	1	166200001	167870000	1.83477
A1Primary	1	167870001	168060000	2.72414
A1Primary	1	168060001	171360000	1.83503
A1Primary	1	171360001	171490000	2.19664
A1Primary	1	171490001	182090000	1.81705
A1Primary	1	182090001	182880000	2.79394
A1Primary	1	182880001	183040000	3.2259
A1Primary	1	183040001	183380000	2.74005
A1Primary	1	183380001	192900000	1.96837
A1Primary	1	192900001	193080000	2.80325
A1Primary	1	193080001	200190000	1.94963
A1Primary	1	200190001	200350000	1.75881
A1Primary	1	200350001	213370000	1.91216
A1Primary	1	213370001	216850000	2.84771
A1Primary	1	216850001	226830000	1.90528
A1Primary	1	226830001	227180000	2.77041
A1Primary	1	227180001	228470000	1.89369
A1Primary	1	228470001	228890000	2.44426
A1Primary	1	228890001	229140000	2.78582
A1Primary	1	229140001	229730000	2.3137
A1Primary	1	229730001	235410000	1.8908
A1Primary	1	235410001	235630000	2.70064
A1Primary	1	235630001	243030000	1.9066
A1Primary	1	243030001	245640000	2.32882
A1Primary	1	245640001	246480000	1.89448
A1Primary	1	246480001	246590000	2.35088
A1Primary	1	246590001	247249719	1.9
A1Spinal	2	1	16320000	1.82779
A1Spinal	2	16320001	16770000	2.3025
A1Spinal	2	16770001	17680000	2.88086
A1Spinal	2	17680001	17710000	2.39878
A1Spinal	2	17710001	24880000	1.84089
A1Spinal	2	24880001	25340000	2.31209
A1Spinal	2	25340001	32080000	1.76504
A1Spinal	2	32080001	32240000	2.15726
A1Spinal	2	32240001	32850000	1.8134
A1Spinal	2	32850001	33000000	2.40194
A1Spinal	2	33000001	36250000	1.87462
A1Spinal	2	36250001	36330000	1.60114
A1Spinal	2	36330001	36600000	1.85884
A1Spinal	2	36600001	36790000	2.42704
A1Spinal	2	36790001	37800000	1.84267
A1Spinal	2	37800001	37860000	1.59185
A1Spinal	2	37860001	39030000	1.83159
A1Spinal	2	39030001	39480000	2.20412
A1Spinal	2	39480001	64980000	1.85369
A1Spinal	2	64980001	65170000	2.62479
A1Spinal	2	65170001	73470000	1.93737
A1Spinal	2	73470001	74150000	2.55886
A1Spinal	2	74150001	76140000	1.94598
A1Spinal	2	76140001	76340000	2.61879
A1Spinal	2	76340001	80900000	1.96482
A1Spinal	2	80900001	80970000	2.38634
A1Spinal	2	80970001	84750000	1.97329
A1Spinal	2	84750001	85430000	2.72811
A1Spinal	2	85430001	86950000	1.90885
A1Spinal	2	86950001	87000000	2.12594
A1Spinal	2	87000001	87235000	1.9522
A1Spinal	2	87235001	87460000	2.19436
A1Spinal	2	87460001	87520000	1.6942
A1Spinal	2	87520001	91680000	1.9636
A1Spinal	2	91680001	95280000	2.96391
A1Spinal	2	95280001	95460000	3.8683
A1Spinal	2	95460001	98460000	2.89989
A1Spinal	2	98460001	103120000	2.52941
A1Spinal	2	103120001	103410000	2.9011
A1Spinal	2	103410001	103880000	3.21162
A1Spinal	2	103880001	103980000	3.62053
A1Spinal	2	103980001	104300000	5.3188
A1Spinal	2	104300001	104360000	4.63992
A1Spinal	2	104360001	104470000	3.63536
A1Spinal	2	104470001	106230000	2.80422
A1Spinal	2	106230001	106540000	3.14334
A1Spinal	2	106540001	107270000	2.82177
A1Spinal	2	107270001	109960000	3.17334
A1Spinal	2	109960001	110165000	2.77406
A1Spinal	2	110165001	111390000	3.13855
A1Spinal	2	111390001	111560000	2.87946
A1Spinal	2	111560001	111780000	3.13203
A1Spinal	2	111780001	111900000	2.62661
A1Spinal	2	111900001	112065000	3.09148
A1Spinal	2	112065001	112400000	4.67122
A1Spinal	2	112400001	113030000	3.4909
A1Spinal	2	113030001	114040000	3.13247
A1Spinal	2	114040001	114070000	2.57683
A1Spinal	2	114070001	114410000	3.10781
A1Spinal	2	114410001	115800000	3.78476
A1Spinal	2	115800001	115880000	5.77692
A1Spinal	2	115880001	118890000	4.96674
A1Spinal	2	118890001	119340000	4.494
A1Spinal	2	119340001	120020000	4.97467
A1Spinal	2	120020001	120400000	4.37475
A1Spinal	2	120400001	120640000	5.20068
A1Spinal	2	120640001	120730000	4.71972
A1Spinal	2	120730001	121070000	5.49531
A1Spinal	2	121070001	124070000	4.84165
A1Spinal	2	124070001	124460000	4.4217
A1Spinal	2	124460001	126050000	4.85274
A1Spinal	2	126050001	126800000	2.52241
A1Spinal	2	126800001	132720000	2.16926
A1Spinal	2	132720001	132750000	2.73758
A1Spinal	2	132750001	138480000	2.15995
A1Spinal	2	138480001	141630000	2.73
A1Spinal	2	141630001	141720000	2.45037
A1Spinal	2	141720001	142060000	2.73492
A1Spinal	2	142060001	143000000	2.17966
A1Spinal	2	143000001	143190000	2.57558
A1Spinal	2	143190001	143480000	2.14102
A1Spinal	2	143480001	143570000	2.67085
A1Spinal	2	143570001	151620000	2.15621
A1Spinal	2	151620001	152590000	2.60575
A1Spinal	2	152590001	169330000	2.17407
A1Spinal	2	169330001	171870000	2.71264
A1Spinal	2	171870001	177400000	2.14355
A1Spinal	2	177400001	180140000	2.71999
A1Spinal	2	180140001	183930000	2.17136
A1Spinal	2	183930001	184310000	2.64231
A1Spinal	2	184310001	187890000	2.18132
A1Spinal	2	187890001	191580000	2.6148
A1Spinal	2	191580001	191610000	3.07396
A1Spinal	2	191610001	192450000	2.63573
A1Spinal	2	192450001	193060000	2.18419
A1Spinal	2	193060001	193160000	2.63627
A1Spinal	2	193160001	213620000	2.17377
A1Spinal	2	213620001	213910000	2.75375
A1Spinal	2	213910001	227260000	2.15412
A1Spinal	2	227260001	228140000	2.60341
A1Spinal	2	228140001	242500000	2.14682
A1Spinal	2	242500001	242951149	2.31932
A1Lung	2	1	16320000	2.10701
A1Lung	2	16320001	16770000	2.51909
A1Lung	2	16770001	17680000	2.83215
A1Lung	2	17680001	17710000	2.44409
A1Lung	2	17710001	24880000	2.08118
A1Lung	2	24880001	25350000	2.53626
A1Lung	2	25350001	25900000	2.23597
A1Lung	2	25900001	26290000	2.5238
A1Lung	2	26290001	30250000	2.23055
A1Lung	2	30250001	32850000	2.0691
A1Lung	2	32850001	32990000	2.41228
A1Lung	2	32990001	36250000	2.1038
A1Lung	2	36250001	36330000	1.68191
A1Lung	2	36330001	36600000	2.08421
A1Lung	2	36600001	36790000	2.45871
A1Lung	2	36790001	37780000	2.09812
A1Lung	2	37780001	37870000	1.89107
A1Lung	2	37870001	39040000	2.0858
A1Lung	2	39040001	39480000	2.33901
A1Lung	2	39480001	52600000	2.15024
A1Lung	2	52600001	52640000	2.40694
A1Lung	2	52640001	58470000	2.11316
A1Lung	2	58470001	58780000	2.31017
A1Lung	2	58780001	61990000	2.09667
A1Lung	2	61990001	62330000	2.29628
A1Lung	2	62330001	64520000	2.08956
A1Lung	2	64520001	64980000	1.90369
A1Lung	2	64980001	65170000	2.31787
A1Lung	2	65170001	73470000	1.89605
A1Lung	2	73470001	74150000	2.30346
A1Lung	2	74150001	76140000	1.90119
A1Lung	2	76140001	76340000	2.33383
A1Lung	2	76340001	84750000	1.92212
A1Lung	2	84750001	85430000	2.48199
A1Lung	2	85430001	87460000	1.89448
A1Lung	2	87460001	87520000	1.59682
A1Lung	2	87520001	93190000	1.9
A1Lung	2	93190001	95280000	2.33221
A1Lung	2	95280001	95460000	2.76926
A1Lung	2	95460001	112065000	2.31322
A1Lung	2	112065001	112400000	2.7708
A1Lung	2	112400001	117360000	2.31787
A1Lung	2	117360001	119340000	2.69409
A1Lung	2	119340001	120650000	2.96699
A1Lung	2	120650001	123790000	2.6727
A1Lung	2	123790001	124420000	3.45935
A1Lung	2	124420001	126810000	3.17532
A1Lung	2	126810001	132710000	2.30793
A1Lung	2	132710001	132830000	2.06537
A1Lung	2	132830001	138490000	2.30585
A1Lung	2	138490001	141620000	2.71584
A1Lung	2	141620001	141720000	2.53415
A1Lung	2	141720001	142050000	2.76638
A1Lung	2	142050001	143000000	2.34958
A1Lung	2	143000001	143190000	2.8351
A1Lung	2	143190001	143480000	2.32995
A1Lung	2	143480001	143570000	2.64524
A1Lung	2	143570001	151630000	2.31851
A1Lung	2	151630001	152590000	2.83019
A1Lung	2	152590001	169340000	2.33092
A1Lung	2	169340001	171870000	2.67734
A1Lung	2	171870001	177400000	2.31306
A1Lung	2	177400001	180140000	2.67678
A1Lung	2	180140001	183930000	2.32608
A1Lung	2	183930001	184310000	2.8689
A1Lung	2	184310001	187890000	2.35904
A1Lung	2	187890001	191610000	2.85739
A1Lung	2	191610001	192450000	2.6072
A1Lung	2	192450001	193050000	2.0845
A1Lung	2	193050001	193160000	2.61498
A1Lung	2	193160001	213620000	2.07801
A1Lung	2	213620001	213910000	2.2321
A1Lung	2	213910001	227270000	2.05751
A1Lung	2	227270001	228140000	2.60304
A1Lung	2	228140001	242510000	2.06179
A1Lung	2	242510001	242690000	1.70196
A1Lung	2	242690001	242951149	2.07642
A1Liver	2	1	1330000	3.10868
A1Liver	2	1330001	3020000	3.79132
A1Liver	2	3020001	3100000	4.51023
A1Liver	2	3100001	3850000	3.6943
A1Liver	2	3850001	16270000	3.04048
A1Liver	2	16270001	16420000	3.5443
A1Liver	2	16420001	16770000	4.40273
A1Liver	2	16770001	17080000	4.84871
A1Liver	2	17080001	17670000	4.31781
A1Liver	2	17670001	17710000	3.85652
A1Liver	2	17710001	18090000	3.03038
A1Liver	2	18090001	18120000	3.70507
A1Liver	2	18120001	24410000	3.07759
A1Liver	2	24410001	24500000	2.71377
A1Liver	2	24500001	24880000	3.00091
A1Liver	2	24880001	24940000	3.4909
A1Liver	2	24940001	25350000	4.07161
A1Liver	2	25350001	25900000	3.62832
A1Liver	2	25900001	26290000	4.63992
A1Liver	2	26290001	27250000	3.64344
A1Liver	2	27250001	27500000	4.20702
A1Liver	2	27500001	30250000	3.74613
A1Liver	2	30250001	32850000	2.9672
A1Liver	2	32850001	32990000	3.80395
A1Liver	2	32990001	34550000	3.05802
A1Liver	2	34550001	34590000	3.59826
A1Liver	2	34590001	35160000	3.01383
A1Liver	2	35160001	36250000	2.58005
A1Liver	2	36250001	36330000	1.41539
A1Liver	2	36330001	36600000	2.69821
A1Liver	2	36600001	36790000	3.34429
A1Liver	2	36790001	37770000	2.56205
A1Liver	2	37770001	37900000	3.11774
A1Liver	2	37900001	39040000	2.51978
A1Liver	2	39040001	39100000	3.2085
A1Liver	2	39100001	39480000	2.91137
A1Liver	2	39480001	42560000	2.60449
A1Liver	2	42560001	42720000	2.22623
A1Liver	2	42720001	43200000	2.45854
A1Liver	2	43200001	43310000	2.26923
A1Liver	2	43310001	45520000	2.53977
A1Liver	2	45520001	48590000	3.31981
A1Liver	2	48590001	48670000	2.91784
A1Liver	2	48670001	49010000	3.36265
A1Liver	2	49010001	52600000	2.58453
A1Liver	2	52600001	52640000	3.42618
A1Liver	2	52640001	58470000	2.57916
A1Liver	2	58470001	58780000	3.44189
A1Liver	2	58780001	64520000	2.56205
A1Liver	2	64520001	64960000	1.6888
A1Liver	2	64960001	65270000	1.52859
A1Liver	2	65270001	73230000	1.68168
A1Liver	2	73230001	73350000	1.47693
A1Liver	2	73350001	73470000	1.69831
A1Liver	2	73470001	74150000	2.48423
A1Liver	2	74150001	76140000	1.69807
A1Liver	2	76140001	76340000	2.50082
A1Liver	2	76340001	84750000	1.70055
A1Liver	2	84750001	84990000	2.81084
A1Liver	2	84990001	85060000	2.40144
A1Liver	2	85060001	85430000	2.68608
A1Liver	2	85430001	86950000	1.59903
A1Liver	2	86950001	87460000	1.75942
A1Liver	2	87460001	87510000	0.877761
A1Liver	2	87510001	91680000	1.6867
A1Liver	2	91680001	95280000	2.03411
A1Liver	2	95280001	95430000	1.6797
A1Liver	2	95430001	95830000	2.0929
A1Liver	2	95830001	96070000	2.86473
A1Liver	2	96070001	97030000	1.88439
A1Liver	2	97030001	97495000	2.12152
A1Liver	2	97495001	97530000	2.98618
A1Liver	2	97530001	100500000	2.03566
A1Liver	2	100500001	100610000	1.85459
A1Liver	2	100610001	109820000	2.05139
A1Liver	2	109820001	110165000	1.43058
A1Liver	2	110165001	112065000	2.07873
A1Liver	2	112065001	112400000	2.66161
A1Liver	2	112400001	113980000	2.00402
A1Liver	2	113980001	114100000	2.3348
A1Liver	2	114100001	119350000	2.01335
A1Liver	2	119350001	120650000	2.60431
A1Liver	2	120650001	123790000	1.91454
A1Liver	2	123790001	126810000	2.5135
A1Liver	2	126810001	138490000	2.02371
A1Liver	2	138490001	141480000	2.75643
A1Liver	2	141480001	141610000	2.04047
A1Liver	2	141610001	141810000	2.3543
A1Liver	2	141810001	141900000	2.75796
A1Liver	2	141900001	142000000	2.19999
A1Liver	2	142000001	142060000	2.67437
A1Liver	2	142060001	143000000	2.04897
A1Liver	2	143000001	143190000	2.62879
A1Liver	2	143190001	143480000	1.99612
A1Liver	2	143480001	143570000	2.59494
A1Liver	2	143570001	151620000	2.06566
A1Liver	2	151620001	152590000	2.66993
A1Liver	2	152590001	169330000	2.07974
A1Liver	2	169330001	171870000	2.74119
A1Liver	2	171870001	175920000	2.04387
A1Liver	2	175920001	175960000	2.28501
A1Liver	2	175960001	177400000	2.07326
A1Liver	2	177400001	180130000	2.81162
A1Liver	2	180130001	183930000	2.08551
A1Liver	2	183930001	184310000	2.72244
A1Liver	2	184310001	187890000	2.03172
A1Liver	2	187890001	189970000	2.68831
A1Liver	2	189970001	190000000	2.44308
A1Liver	2	190000001	190940000	2.67604
A1Liver	2	190940001	191040000	3.37831
A1Liver	2	191040001	191580000	2.70851
A1Liver	2	191580001	191610000	3.30901
A1Liver	2	191610001	192450000	2.82412
A1Liver	2	192450001	193050000	2.15382
A1Liver	2	193050001	193160000	2.7134
A1Liver	2	193160001	208180000	2.10395
A1Liver	2	208180001	208420000	1.92719
A1Liver	2	208420001	211850000	2.11873
A1Liver	2	211850001	211880000	2.38915
A1Liver	2	211880001	213620000	2.12756
A1Liver	2	213620001	213910000	2.90694
A1Liver	2	213910001	218830000	2.09522
A1Liver	2	218830001	219000000	1.83477
A1Liver	2	219000001	219870000	2.84494
A1Liver	2	219870001	220220000	1.9103
A1Liver	2	220220001	224260000	2.15577
A1Liver	2	224260001	224520000	1.92372
A1Liver	2	224520001	227270000	2.12402
A1Liver	2	227270001	228140000	2.73076
A1Liver	2	228140001	242951149	2.03383
A1Adrenal	2	1	1330000	3.09835
A1Adrenal	2	1330001	3020000	3.88308
A1Adrenal	2	3020001	3100000	4.6528
A1Adrenal	2	3100001	3850000	3.86241
A1Adrenal	2	3850001	4730000	3.05612
A1Adrenal	2	4730001	4765000	2.50967
A1Adrenal	2	4765001	7540000	3.09771
A1Adrenal	2	7540001	7570000	2.46793
A1Adrenal	2	7570001	16310000	3.07887
A1Adrenal	2	16310001	16420000	3.74327
A1Adrenal	2	16420001	17440000	4.47318
A1Adrenal	2	17440001	17710000	3.86348
A1Adrenal	2	17710001	18090000	3.04407
A1Adrenal	2	18090001	18120000	3.81822
A1Adrenal	2	18120001	21190000	3.12531
A1Adrenal	2	21190001	21250000	2.69877
A1Adrenal	2	21250001	22110000	3.1199
A1Adrenal	2	22110001	22230000	2.55886
A1Adrenal	2	22230001	24880000	3.06036
A1Adrenal	2	24880001	24940000	3.79579
A1Adrenal	2	24940001	25350000	4.47907
A1Adrenal	2	25350001	25900000	3.84238
A1Adrenal	2	25900001	26290000	5.12091
A1Adrenal	2	26290001	27240000	3.88065
A1Adrenal	2	27240001	27500000	4.69752
A1Adrenal	2	27500001	30250000	3.87152
A1Adrenal	2	30250001	31930000	3.10114
A1Adrenal	2	31930001	31970000	2.64634
A1Adrenal	2	31970001	32870000	3.0032
A1Adrenal	2	32870001	32990000	3.95342
A1Adrenal	2	32990001	33010000	2.74157
A1Adrenal	2	33010001	34550000	3.13312
A1Adrenal	2	34550001	34590000	3.73912
A1Adrenal	2	34590001	35100000	2.85047
A1Adrenal	2	35100001	36130000	2.40844
A1Adrenal	2	36130001	36250000	2.78987
A1Adrenal	2	36250001	36330000	1.5966
A1Adrenal	2	36330001	36600000	2.73834
A1Adrenal	2	36600001	36790000	3.35567
A1Adrenal	2	36790001	37780000	2.67196
A1Adrenal	2	37780001	37900000	3.23037
A1Adrenal	2	37900001	39160000	2.69129
A1Adrenal	2	39160001	39360000	3.10222
A1Adrenal	2	39360001	42830000	2.59764
A1Adrenal	2	42830001	42860000	2.11038
A1Adrenal	2	42860001	45510000	2.62642
A1Adrenal	2	45510001	49010000	3.42523
A1Adrenal	2	49010001	49130000	2.80325
A1Adrenal	2	49130001	49180000	2.40661
A1Adrenal	2	49180001	49400000	2.72074
A1Adrenal	2	49400001	52600000	2.40344
A1Adrenal	2	52600001	52630000	3.32626
A1Adrenal	2	52630001	58460000	2.54665
A1Adrenal	2	58460001	58780000	3.2673
A1Adrenal	2	58780001	63080000	2.66032
A1Adrenal	2	63080001	63140000	2.15054
A1Adrenal	2	63140001	64520000	2.57987
A1Adrenal	2	64520001	73470000	1.78596
A1Adrenal	2	73470001	74150000	2.62442
A1Adrenal	2	74150001	76140000	1.79179
A1Adrenal	2	76140001	76310000	2.49113
A1Adrenal	2	76310001	76350000	2.15801
A1Adrenal	2	76350001	84750000	1.73917
A1Adrenal	2	84750001	85430000	2.96925
A1Adrenal	2	85430001	87430000	1.75528
A1Adrenal	2	87430001	87520000	1.17064
A1Adrenal	2	87520001	91640000	1.7719
A1Adrenal	2	91640001	93190000	2.68906
A1Adrenal	2	93190001	95290000	2.12005
A1Adrenal	2	95290001	95490000	1.78386
A1Adrenal	2	95490001	95830000	2.14593
A1Adrenal	2	95830001	96070000	2.83471
A1Adrenal	2	96070001	97495000	2.09783
A1Adrenal	2	97495001	97530000	4.42415
A1Adrenal	2	97530001	109820000	2.12638
A1Adrenal	2	109820001	110165000	0.857733
A1Adrenal	2	110165001	112050000	2.0884
A1Adrenal	2	112050001	112410000	2.74157
A1Adrenal	2	112410001	119340000	2.04982
A1Adrenal	2	119340001	120650000	2.66106
A1Adrenal	2	120650001	124440000	2.02371
A1Adrenal	2	124440001	126800000	2.5029
A1Adrenal	2	126800001	138490000	2.10658
A1Adrenal	2	138490001	141550000	2.58274
A1Adrenal	2	141550001	141730000	1.86193
A1Adrenal	2	141730001	141990000	1.42296
A1Adrenal	2	141990001	143000000	1.90924
A1Adrenal	2	143000001	143190000	2.41295
A1Adrenal	2	143190001	143480000	2.01279
A1Adrenal	2	143480001	143570000	2.52608
A1Adrenal	2	143570001	151620000	2.05466
A1Adrenal	2	151620001	152360000	2.75433
A1Adrenal	2	152360001	152410000	2.44952
A1Adrenal	2	152410001	152590000	2.8566
A1Adrenal	2	152590001	169330000	2.04415
A1Adrenal	2	169330001	171870000	2.80986
A1Adrenal	2	171870001	175680000	2.13687
A1Adrenal	2	175680001	175710000	1.68448
A1Adrenal	2	175710001	177400000	2.12299
A1Adrenal	2	177400001	180130000	2.79762
A1Adrenal	2	180130001	183930000	2.03665
A1Adrenal	2	183930001	184310000	2.55372
A1Adrenal	2	184310001	187890000	1.90567
A1Adrenal	2	187890001	190940000	2.46741
A1Adrenal	2	190940001	191040000	3.41385
A1Adrenal	2	191040001	191460000	2.73151
A1Adrenal	2	191460001	191520000	2.17769
A1Adrenal	2	191520001	192450000	2.86156
A1Adrenal	2	192450001	193050000	2.01433
A1Adrenal	2	193050001	193110000	2.58506
A1Adrenal	2	193110001	213640000	2.12285
A1Adrenal	2	213640001	213890000	2.68143
A1Adrenal	2	213890001	219000000	2.14191
A1Adrenal	2	219000001	219870000	3.05506
A1Adrenal	2	219870001	227260000	2.19908
A1Adrenal	2	227260001	228140000	2.78813
A1Adrenal	2	228140001	232390000	2.16926
A1Adrenal	2	232390001	232460000	1.82033
A1Adrenal	2	232460001	238670000	2.16175
A1Adrenal	2	238670001	238740000	1.8501
A1Adrenal	2	238740001	242951149	2.06208
A1Primary	2	1	1320000	2.30266
A1Primary	2	1320001	3850000	2.72301
A1Primary	2	3850001	9560000	2.32366
A1Primary	2	9560001	9700000	2.10555
A1Primary	2	9700001	16270000	2.28913
A1Primary	2	16270001	16330000	2.53608
A1Primary	2	16330001	16410000	3.0348
A1Primary	2	16410001	16770000	3.4129
A1Primary	2	16770001	17680000	3.85385
A1Primary	2	17680001	17710000	3.10695
A1Primary	2	17710001	24880000	2.3137
A1Primary	2	24880001	24900000	2.83982
A1Primary	2	24900001	25350000	3.13551
A1Primary	2	25350001	25900000	2.57166
A1Primary	2	25900001	26290000	3.13421
A1Primary	2	26290001	30250000	2.63646
A1Primary	2	30250001	32850000	2.24156
A1Primary	2	32850001	32990000	3.05591
A1Primary	2	32990001	36250000	2.30585
A1Primary	2	36250001	36330000	1.32143
A1Primary	2	36330001	36600000	2.30793
A1Primary	2	36600001	36790000	3.00695
A1Primary	2	36790001	37810000	2.2133
A1Primary	2	37810001	37860000	1.85922
A1Primary	2	37860001	39040000	2.1786
A1Primary	2	39040001	39480000	2.62369
A1Primary	2	39480001	45510000	2.24965
A1Primary	2	45510001	45760000	2.73549
A1Primary	2	45760001	46040000	2.98514
A1Primary	2	46040001	48590000	2.60937
A1Primary	2	48590001	48670000	2.3512
A1Primary	2	48670001	49000000	2.68999
A1Primary	2	49000001	49380000	2.32109
A1Primary	2	49380001	49510000	2.64085
A1Primary	2	49510001	51670000	2.32302
A1Primary	2	51670001	51840000	2.70195
A1Primary	2	51840001	52600000	2.31001
A1Primary	2	52600001	52640000	2.88186
A1Primary	2	52640001	58470000	2.26608
A1Primary	2	58470001	58780000	2.7683
A1Primary	2	58780001	60750000	2.31306
A1Primary	2	60750001	61990000	2.0942
A1Primary	2	61990001	62330000	2.45564
A1Primary	2	62330001	64520000	2.21929
A1Primary	2	64520001	64970000	1.75674
A1Primary	2	64970001	65170000	2.42755
A1Primary	2	65170001	67530000	1.78596
A1Primary	2	67530001	67560000	1.60971
A1Primary	2	67560001	72980000	1.76223
A1Primary	2	72980001	73130000	1.92039
A1Primary	2	73130001	73470000	1.76492
A1Primary	2	73470001	74150000	2.57648
A1Primary	2	74150001	76140000	1.79179
A1Primary	2	76140001	76340000	2.69764
A1Primary	2	76340001	84750000	1.82538
A1Primary	2	84750001	84880000	3.00591
A1Primary	2	84880001	85430000	2.78794
A1Primary	2	85430001	87235000	1.73929
A1Primary	2	87235001	87460000	1.99889
A1Primary	2	87460001	87520000	1.34388
A1Primary	2	87520001	91630000	1.80388
A1Primary	2	91630001	93190000	1.57331
A1Primary	2	93190001	95280000	2.57558
A1Primary	2	95280001	95460000	3.31016
A1Primary	2	95460001	109820000	2.56347
A1Primary	2	109820001	110180000	2.90936
A1Primary	2	110180001	112065000	2.57612
A1Primary	2	112065001	112400000	3.47232
A1Primary	2	112400001	117360000	2.57059
A1Primary	2	117360001	119340000	3.2914
A1Primary	2	119340001	120650000	3.77925
A1Primary	2	120650001	123790000	3.21696
A1Primary	2	123790001	124420000	4.71481
A1Primary	2	124420001	126810000	4.2152
A1Primary	2	126810001	132650000	2.55673
A1Primary	2	132650001	132710000	2.24389
A1Primary	2	132710001	132770000	1.66175
A1Primary	2	132770001	132840000	2.22978
A1Primary	2	132840001	138490000	2.56454
A1Primary	2	138490001	141630000	3.36312
A1Primary	2	141630001	141720000	2.99364
A1Primary	2	141720001	142060000	3.35962
A1Primary	2	142060001	143000000	2.65995
A1Primary	2	143000001	143190000	3.61626
A1Primary	2	143190001	143480000	2.58937
A1Primary	2	143480001	143570000	3.26866
A1Primary	2	143570001	151620000	2.61861
A1Primary	2	151620001	152590000	3.48824
A1Primary	2	152590001	169340000	2.61661
A1Primary	2	169340001	171870000	3.22992
A1Primary	2	171870001	177400000	2.54436
A1Primary	2	177400001	180130000	3.30328
A1Primary	2	180130001	183930000	2.61843
A1Primary	2	183930001	184310000	3.6604
A1Primary	2	184310001	187890000	2.63262
A1Primary	2	187890001	191610000	3.60925
A1Primary	2	191610001	192450000	2.94568
A1Primary	2	192450001	193050000	1.85433
A1Primary	2	193050001	193160000	2.92189
A1Primary	2	193160001	197980000	1.81177
A1Primary	2	197980001	198210000	1.63603
A1Primary	2	198210001	227260000	1.78386
A1Primary	2	227260001	227940000	2.86215
A1Primary	2	227940001	227970000	2.32479
A1Primary	2	227970001	228140000	2.83078
A1Primary	2	228140001	241260000	1.7867
A1Primary	2	241260001	241290000	2.20626
A1Primary	2	241290001	242500000	1.80863
A1Primary	2	242500001	242680000	0.785019
A1Primary	2	242680001	242951149	1.67842
A1Spinal	3	1	2720000	2.31434
A1Spinal	3	2720001	3380000	3.24114
A1Spinal	3	3380001	26990000	2.32109
A1Spinal	3	26990001	28000000	2.58023
A1Spinal	3	28000001	33020000	2.33254
A1Spinal	3	33020001	33650000	2.58937
A1Spinal	3	33650001	39130000	2.34518
A1Spinal	3	39130001	39580000	3.31383
A1Spinal	3	39580001	61900000	2.32093
A1Spinal	3	61900001	62090000	3.3281
A1Spinal	3	62090001	64110000	2.35251
A1Spinal	3	64110001	64570000	3.30924
A1Spinal	3	64570001	67660000	2.34096
A1Spinal	3	67660001	68075000	3.26843
A1Spinal	3	68075001	75680000	2.34876
A1Spinal	3	75680001	75760000	2.59962
A1Spinal	3	75760001	75950000	2.31546
A1Spinal	3	75950001	78710000	2.63847
A1Spinal	3	78710001	83390000	2.37677
A1Spinal	3	83390001	85500000	2.76888
A1Spinal	3	85500001	88880000	3.36452
A1Spinal	3	88880001	89300000	2.74727
A1Spinal	3	89300001	95560000	2.32463
A1Spinal	3	95560001	96770000	1.58491
A1Spinal	3	96770001	97490000	2.38254
A1Spinal	3	97490001	97650000	1.94154
A1Spinal	3	97650001	97780000	2.33448
A1Spinal	3	97780001	97860000	2.74937
A1Spinal	3	97860001	97990000	3.99335
A1Spinal	3	97990001	104600000	1.55585
A1Spinal	3	104600001	104650000	1.84306
A1Spinal	3	104650001	113220000	1.55574
A1Spinal	3	113220001	115730000	1.85498
A1Spinal	3	115730001	119140000	1.56602
A1Spinal	3	119140001	126220000	1.93509
A1Spinal	3	126220001	126650000	1.59538
A1Spinal	3	126650001	130760000	1.92973
A1Spinal	3	130760001	130960000	2.59602
A1Spinal	3	130960001	142540000	1.93509
A1Spinal	3	142540001	144590000	1.52764
A1Spinal	3	144590001	144770000	1.94383
A1Spinal	3	144770001	145100000	1.53379
A1Spinal	3	145100001	145490000	1.89842
A1Spinal	3	145490001	148910000	1.57407
A1Spinal	3	148910001	149150000	2.38122
A1Spinal	3	149150001	150540000	1.95572
A1Spinal	3	150540001	150860000	2.58381
A1Spinal	3	150860001	152180000	2.97131
A1Spinal	3	152180001	153630000	2.65829
A1Spinal	3	153630001	153940000	3.33526
A1Spinal	3	153940001	159090000	2.64451
A1Spinal	3	159090001	159430000	2.93915
A1Spinal	3	159430001	159780000	2.65424
A1Spinal	3	159780001	159850000	3.05104
A1Spinal	3	159850001	164000000	2.65645
A1Spinal	3	164000001	164110000	3.13312
A1Spinal	3	164110001	164860000	2.6857
A1Spinal	3	164860001	166920000	3.38581
A1Spinal	3	166920001	167200000	3.7061
A1Spinal	3	167200001	169650000	3.42594
A1Spinal	3	169650001	173400000	3.79553
A1Spinal	3	173400001	174770000	3.42903
A1Spinal	3	174770001	175690000	3.06715
A1Spinal	3	175690001	175800000	3.50569
A1Spinal	3	175800001	179020000	3.0428
A1Spinal	3	179020001	180070000	3.42832
A1Spinal	3	180070001	180970000	3.7521
A1Spinal	3	180970001	181120000	4.60883
A1Spinal	3	181120001	181290000	3.79868
A1Spinal	3	181290001	182910000	3.38909
A1Spinal	3	182910001	183570000	4.43336
A1Spinal	3	183570001	184070000	3.7667
A1Spinal	3	184070001	184210000	5.42679
A1Spinal	3	184210001	184540000	4.70828
A1Spinal	3	184540001	188720000	2.23395
A1Spinal	3	188720001	188760000	2.59836
A1Spinal	3	188760001	193390000	2.25965
A1Spinal	3	193390001	195090000	2.49718
A1Spinal	3	195090001	199501827	2.25902
A1Lung	3	1	2730000	2.08725
A1Lung	3	2730001	3380000	2.37907
A1Lung	3	3380001	27000000	2.07786
A1Lung	3	27000001	28000000	2.57683
A1Lung	3	28000001	33020000	2.07556
A1Lung	3	33020001	33650000	2.55886
A1Lung	3	33650001	39130000	2.08609
A1Lung	3	39130001	39580000	2.37561
A1Lung	3	39580001	46250000	2.06537
A1Lung	3	46250001	46300000	2.32721
A1Lung	3	46300001	61900000	2.07326
A1Lung	3	61900001	62090000	2.36379
A1Lung	3	62090001	64110000	2.07355
A1Lung	3	64110001	64570000	2.33464
A1Lung	3	64570001	67660000	2.06408
A1Lung	3	67660001	68075000	2.34242
A1Lung	3	68075001	75620000	2.07815
A1Lung	3	75620001	75760000	2.57987
A1Lung	3	75760001	75880000	2.04259
A1Lung	3	75880001	75950000	2.28137
A1Lung	3	75950001	78710000	2.60196
A1Lung	3	78710001	85500000	2.12402
A1Lung	3	85500001	88880000	2.62097
A1Lung	3	88880001	113220000	1.98963
A1Lung	3	113220001	115730000	2.34876
A1Lung	3	115730001	126220000	1.96265
A1Lung	3	126220001	126650000	1.5732
A1Lung	3	126650001	130760000	1.95681
A1Lung	3	130760001	130960000	2.37446
A1Lung	3	130960001	145100000	1.95112
A1Lung	3	145100001	145490000	2.32253
A1Lung	3	145490001	150540000	1.98591
A1Lung	3	150540001	159090000	2.17648
A1Lung	3	159090001	159420000	2.51228
A1Lung	3	159420001	164080000	2.19254
A1Lung	3	164080001	164110000	2.5142
A1Lung	3	164110001	180990000	2.20091
A1Lung	3	180990001	181110000	2.52748
A1Lung	3	181110001	188720000	2.17452
A1Lung	3	188720001	188760000	2.54806
A1Lung	3	188760001	193390000	2.18268
A1Lung	3	193390001	195090000	2.50759
A1Lung	3	195090001	197270000	2.17136
A1Lung	3	197270001	197380000	2.47049
A1Lung	3	197380001	199501827	2.1676
A1Liver	3	1	2720000	1.72047
A1Liver	3	2720001	3380000	2.05822
A1Liver	3	3380001	4910000	1.71654
A1Liver	3	4910001	5340000	1.54993
A1Liver	3	5340001	9510000	1.73171
A1Liver	3	9510001	10370000	1.53453
A1Liver	3	10370001	10500000	1.70989
A1Liver	3	10500001	10530000	1.4871
A1Liver	3	10530001	11720000	1.66532
A1Liver	3	11720001	11810000	1.50191
A1Liver	3	11810001	26990000	1.70185
A1Liver	3	26990001	28000000	2.53222
A1Liver	3	28000001	32790000	1.71107
A1Liver	3	32790001	32850000	1.42198
A1Liver	3	32850001	33020000	1.59604
A1Liver	3	33020001	33650000	2.51316
A1Liver	3	33650001	39130000	1.72524
A1Liver	3	39130001	39490000	1.98687
A1Liver	3	39490001	39580000	2.14593
A1Liver	3	39580001	57410000	1.64239
A1Liver	3	57410001	57900000	2.10089
A1Liver	3	57900001	58000000	1.90396
A1Liver	3	58000001	58050000	2.11008
A1Liver	3	58050001	61900000	1.71487
A1Liver	3	61900001	62090000	2.08031
A1Liver	3	62090001	64110000	1.74388
A1Liver	3	64110001	64590000	2.05979
A1Liver	3	64590001	66000000	1.73243
A1Liver	3	66000001	66090000	1.55477
A1Liver	3	66090001	67660000	1.72154
A1Liver	3	67660001	68160000	2.06508
A1Liver	3	68160001	72430000	1.74424
A1Liver	3	72430001	72510000	2.11756
A1Liver	3	72510001	73450000	1.65256
A1Liver	3	73450001	73690000	2.25308
A1Liver	3	73690001	73800000	1.83617
A1Liver	3	73800001	73910000	2.30569
A1Liver	3	73910001	75510000	1.76639
A1Liver	3	75510001	75620000	1.49723
A1Liver	3	75620001	75760000	2.57326
A1Liver	3	75760001	75840000	2.05011
A1Liver	3	75840001	75880000	1.56244
A1Liver	3	75880001	76000000	2.1489
A1Liver	3	76000001	78710000	2.611
A1Liver	3	78710001	85500000	1.6915
A1Liver	3	85500001	88880000	2.56187
A1Liver	3	88880001	90390000	1.67923
A1Liver	3	90390001	92790000	1.38223
A1Liver	3	92790001	95080000	1.5892
A1Liver	3	95080001	99890000	1.19731
A1Liver	3	99890001	99940000	1.06947
A1Liver	3	99940001	103500000	1.21159
A1Liver	3	103500001	103570000	2.30362
A1Liver	3	103570001	110370000	1.20966
A1Liver	3	110370001	110640000	1.04913
A1Liver	3	110640001	112740000	1.21159
A1Liver	3	112740001	112770000	1.44043
A1Liver	3	112770001	113220000	1.2251
A1Liver	3	113220001	115740000	2.15487
A1Liver	3	115740001	129590000	1.19317
A1Liver	3	129590001	130760000	1.06733
A1Liver	3	130760001	130970000	2.02076
A1Liver	3	130970001	139250000	1.20205
A1Liver	3	139250001	139290000	0.924471
A1Liver	3	139290001	150540000	1.20255
A1Liver	3	150540001	180960000	2.1202
A1Liver	3	180960001	181120000	3.02954
A1Liver	3	181120001	193390000	2.09362
A1Liver	3	193390001	195090000	2.93691
A1Liver	3	195090001	195170000	2.24638
A1Liver	3	195170001	197280000	2.01182
A1Liver	3	197280001	197430000	1.77117
A1Liver	3	197430001	199250000	1.99737
A1Liver	3	199250001	199501827	2.22206
A1Adrenal	3	1	2720000	1.78869
A1Adrenal	3	2720001	3380000	2.2133
A1Adrenal	3	3380001	26990000	1.80725
A1Adrenal	3	26990001	27380000	2.69577
A1Adrenal	3	27380001	27470000	2.40711
A1Adrenal	3	27470001	28000000	2.69409
A1Adrenal	3	28000001	33020000	1.81114
A1Adrenal	3	33020001	33640000	2.65516
A1Adrenal	3	33640001	39130000	1.81114
A1Adrenal	3	39130001	39580000	2.15711
A1Adrenal	3	39580001	61900000	1.80675
A1Adrenal	3	61900001	62090000	2.24047
A1Adrenal	3	62090001	64110000	1.87683
A1Adrenal	3	64110001	64570000	2.23194
A1Adrenal	3	64570001	67670000	1.86607
A1Adrenal	3	67670001	68150000	2.17799
A1Adrenal	3	68150001	72430000	1.87086
A1Adrenal	3	72430001	72510000	2.3633
A1Adrenal	3	72510001	73450000	1.83566
A1Adrenal	3	73450001	73690000	2.41731
A1Adrenal	3	73690001	73790000	1.94625
A1Adrenal	3	73790001	73910000	2.39098
A1Adrenal	3	73910001	75620000	1.83452
A1Adrenal	3	75620001	75790000	2.71227
A1Adrenal	3	75790001	75880000	1.88309
A1Adrenal	3	75880001	78710000	2.48854
A1Adrenal	3	78710001	85500000	1.69513
A1Adrenal	3	85500001	88880000	2.41898
A1Adrenal	3	88880001	90390000	1.69819
A1Adrenal	3	90390001	95000000	1.99502
A1Adrenal	3	95000001	95080000	1.74412
A1Adrenal	3	95080001	95210000	1.27828
A1Adrenal	3	95210001	95240000	1.60481
A1Adrenal	3	95240001	103500000	1.31276
A1Adrenal	3	103500001	103570000	2.25371
A1Adrenal	3	103570001	113220000	1.30631
A1Adrenal	3	113220001	115730000	2.24062
A1Adrenal	3	115730001	130760000	1.27854
A1Adrenal	3	130760001	130970000	2.16535
A1Adrenal	3	130970001	139250000	1.30604
A1Adrenal	3	139250001	139290000	0.952572
A1Adrenal	3	139290001	150540000	1.29316
A1Adrenal	3	150540001	164000000	2.18404
A1Adrenal	3	164000001	164040000	4.71775
A1Adrenal	3	164040001	179350000	2.08782
A1Adrenal	3	179350001	179380000	1.6497
A1Adrenal	3	179380001	180960000	2.20473
A1Adrenal	3	180960001	181120000	3.06099
A1Adrenal	3	181120001	185740000	2.18646
A1Adrenal	3	185740001	185780000	1.85897
A1Adrenal	3	185780001	193390000	2.20671
A1Adrenal	3	193390001	195090000	3.00924
A1Adrenal	3	195090001	199501827	2.18616
A1Primary	3	1	2720000	2.21376
A1Primary	3	2720001	3380000	2.93101
A1Primary	3	3380001	10100000	2.21929
A1Primary	3	10100001	10270000	2.00097
A1Primary	3	10270001	12510000	2.20519
A1Primary	3	12510001	12760000	2.01754
A1Primary	3	12760001	26990000	2.23643
A1Primary	3	26990001	28000000	3.02702
A1Primary	3	28000001	33020000	2.21945
A1Primary	3	33020001	33650000	2.9742
A1Primary	3	33650001	39130000	2.24435
A1Primary	3	39130001	39580000	2.95079
A1Primary	3	39580001	46260000	2.18935
A1Primary	3	46260001	46290000	2.68068
A1Primary	3	46290001	61900000	2.16926
A1Primary	3	61900001	62090000	2.95693
A1Primary	3	62090001	64110000	2.24591
A1Primary	3	64110001	64570000	2.99821
A1Primary	3	64570001	67660000	2.21039
A1Primary	3	67660001	68075000	2.94078
A1Primary	3	68075001	75620000	2.23411
A1Primary	3	75620001	75760000	3.02199
A1Primary	3	75760001	75940000	2.15741
A1Primary	3	75940001	76000000	2.76312
A1Primary	3	76000001	77560000	3.15666
A1Primary	3	77560001	77590000	3.69481
A1Primary	3	77590001	78720000	3.18965
A1Primary	3	78720001	81010000	2.2839
A1Primary	3	81010001	81100000	2.09812
A1Primary	3	81100001	85500000	2.29151
A1Primary	3	85500001	88880000	3.16916
A1Primary	3	88880001	90350000	2.28628
A1Primary	3	90350001	90410000	2.08479
A1Primary	3	90410001	92790000	1.73315
A1Primary	3	92790001	102640000	2.13184
A1Primary	3	102640001	103180000	1.94814
A1Primary	3	103180001	104620000	2.1345
A1Primary	3	104620001	104650000	2.4669
A1Primary	3	104650001	110370000	2.11521
A1Primary	3	110370001	110710000	1.91388
A1Primary	3	110710001	113220000	2.11023
A1Primary	3	113220001	115730000	2.97543
A1Primary	3	115730001	126220000	2.09391
A1Primary	3	126220001	126650000	1.30396
A1Primary	3	126650001	130760000	2.07096
A1Primary	3	130760001	130970000	2.85027
A1Primary	3	130970001	139880000	2.07283
A1Primary	3	139880001	140110000	1.90633
A1Primary	3	140110001	145100000	2.0757
A1Primary	3	145100001	145490000	2.81201
A1Primary	3	145490001	147660000	2.14548
A1Primary	3	147660001	147710000	1.92426
A1Primary	3	147710001	150550000	2.13687
A1Primary	3	150550001	159090000	2.53942
A1Primary	3	159090001	159420000	3.19696
A1Primary	3	159420001	178320000	2.57898
A1Primary	3	178320001	178470000	2.32318
A1Primary	3	178470001	180970000	2.53116
A1Primary	3	180970001	181110000	3.21696
A1Primary	3	181110001	188720000	2.48595
A1Primary	3	188720001	188760000	3.29003
A1Primary	3	188760001	193390000	2.56401
A1Primary	3	193390001	195090000	3.33503
A1Primary	3	195090001	197270000	2.48889
A1Primary	3	197270001	197380000	2.84514
A1Primary	3	197380001	199501827	2.39695
A1Spinal	4	1	60000	2.05366
A1Spinal	4	60001	450000	2.59818
A1Spinal	4	450001	3310000	2.21223
A1Spinal	4	3310001	3760000	1.9982
A1Spinal	4	3760001	4190000	2.34161
A1Spinal	4	4190001	5990000	1.98632
A1Spinal	4	5990001	7090000	1.56613
A1Spinal	4	7090001	7230000	2.11301
A1Spinal	4	7230001	9820000	1.58502
A1Spinal	4	9820001	9850000	2.10482
A1Spinal	4	9850001	43460000	1.59085
A1Spinal	4	43460001	45150000	3.16411
A1Spinal	4	45150001	45820000	2.8353
A1Spinal	4	45820001	47230000	2.58309
A1Spinal	4	47230001	47710000	3.2732
A1Spinal	4	47710001	47850000	2.75777
A1Spinal	4	47850001	48780000	3.06992
A1Spinal	4	48780001	48870000	2.49234
A1Spinal	4	48870001	48990000	2.83746
A1Spinal	4	48990001	49105000	2.44698
A1Spinal	4	49105001	50865000	1.83528
A1Spinal	4	50865001	55750000	3.32695
A1Spinal	4	55750001	56320000	4.00555
A1Spinal	4	56320001	56710000	4.39816
A1Spinal	4	56710001	58700000	5.83325
A1Spinal	4	58700001	59060000	5.33356
A1Spinal	4	59060001	59710000	2.80072
A1Spinal	4	59710001	69420000	2.00959
A1Spinal	4	69420001	69605000	2.52398
A1Spinal	4	69605001	74150000	2.00486
A1Spinal	4	74150001	74710000	2.32463
A1Spinal	4	74710001	74840000	2.58937
A1Spinal	4	74840001	74970000	2.31081
A1Spinal	4	74970001	77160000	1.96728
A1Spinal	4	77160001	77800000	2.2653
A1Spinal	4	77800001	84150000	1.99958
A1Spinal	4	84150001	84510000	2.25433
A1Spinal	4	84510001	91230000	1.99903
A1Spinal	4	91230001	91280000	2.27931
A1Spinal	4	91280001	92580000	2.00402
A1Spinal	4	92580001	93560000	1.65118
A1Spinal	4	93560001	93830000	1.9414
A1Spinal	4	93830001	93990000	1.55057
A1Spinal	4	93990001	99950000	1.92933
A1Spinal	4	99950001	100110000	2.19102
A1Spinal	4	100110001	119510000	1.92826
A1Spinal	4	119510001	120240000	2.40594
A1Spinal	4	120240001	121360000	2.18056
A1Spinal	4	121360001	122690000	2.40411
A1Spinal	4	122690001	125390000	1.92066
A1Spinal	4	125390001	127130000	2.29819
A1Spinal	4	127130001	127230000	2.54153
A1Spinal	4	127230001	129510000	2.3227
A1Spinal	4	129510001	129910000	2.60106
A1Spinal	4	129910001	132950000	2.30122
A1Spinal	4	132950001	144220000	1.94167
A1Spinal	4	144220001	144750000	2.48458
A1Spinal	4	144750001	145700000	1.91853
A1Spinal	4	145700001	146590000	2.47272
A1Spinal	4	146590001	153880000	1.91428
A1Spinal	4	153880001	180680000	1.61933
A1Spinal	4	180680001	180710000	1.97124
A1Spinal	4	180710001	186630000	1.59251
A1Spinal	4	186630001	186660000	1.97493
A1Spinal	4	186660001	190770000	1.58898
A1Spinal	4	190770001	190930000	1.86206
A1Spinal	4	190930001	191030000	1.60714
A1Spinal	4	191030001	191273063	1.84318
A1Lung	4	1	60000	1.81102
A1Lung	4	60001	3290000	2.0926
A1Lung	4	3290001	7090000	1.65531
A1Lung	4	7090001	7240000	2.01056
A1Lung	4	7240001	9070000	1.66879
A1Lung	4	9070001	9100000	2.75949
A1Lung	4	9100001	9820000	1.6271
A1Lung	4	9820001	9850000	1.99336
A1Lung	4	9850001	33510000	1.65164
A1Lung	4	33510001	33540000	1.88518
A1Lung	4	33540001	47220000	1.67423
A1Lung	4	47220001	47850000	2.5345
A1Lung	4	47850001	48780000	2.89728
A1Lung	4	48780001	48850000	1.99737
A1Lung	4	48850001	48960000	2.29692
A1Lung	4	48960001	49105000	1.96905
A1Lung	4	49105001	50865000	1.61094
A1Lung	4	50865001	55750000	3.46703
A1Lung	4	55750001	57530000	4.3229
A1Lung	4	57530001	58700000	3.36265
A1Lung	4	58700001	62060000	2.60359
A1Lung	4	62060001	77160000	2.32334
A1Lung	4	77160001	77800000	2.71302
A1Lung	4	77800001	81910000	2.30681
A1Lung	4	81910001	84140000	2.10191
A1Lung	4	84140001	84520000	2.53274
A1Lung	4	84520001	85140000	2.10512
A1Lung	4	85140001	88170000	2.30042
A1Lung	4	88170001	91230000	2.0793
A1Lung	4	91230001	91280000	2.46536
A1Lung	4	91280001	91890000	2.10541
A1Lung	4	91890001	92570000	2.31354
A1Lung	4	92570001	93560000	1.98894
A1Lung	4	93560001	93860000	2.3145
A1Lung	4	93860001	93940000	2.09827
A1Lung	4	93940001	99950000	2.27111
A1Lung	4	99950001	100110000	2.67623
A1Lung	4	100110001	103450000	2.25027
A1Lung	4	103450001	103760000	2.52871
A1Lung	4	103760001	119510000	2.27222
A1Lung	4	119510001	120240000	2.91319
A1Lung	4	120240001	121350000	2.62133
A1Lung	4	121350001	122690000	2.94588
A1Lung	4	122690001	128670000	2.27379
A1Lung	4	128670001	128930000	2.60828
A1Lung	4	128930001	141080000	2.27963
A1Lung	4	141080001	141990000	2.60503
A1Lung	4	141990001	144220000	2.25168
A1Lung	4	144220001	144750000	2.71208
A1Lung	4	144750001	145700000	2.24653
A1Lung	4	145700001	146590000	2.70889
A1Lung	4	146590001	153880000	2.25246
A1Lung	4	153880001	168340000	1.85087
A1Lung	4	168340001	168400000	2.02048
A1Lung	4	168400001	180670000	1.85228
A1Lung	4	180670001	180710000	2.15024
A1Lung	4	180710001	186630000	1.84689
A1Lung	4	186630001	186660000	2.07542
A1Lung	4	186660001	190770000	1.83617
A1Lung	4	190770001	190920000	2.06494
A1Lung	4	190920001	191273063	1.84293
A1Liver	4	1	60000	1.50222
A1Liver	4	60001	940000	2.43733
A1Liver	4	940001	1040000	2.01559
A1Liver	4	1040001	3290000	2.3651
A1Liver	4	3290001	3380000	1.76736
A1Liver	4	3380001	3520000	1.4991
A1Liver	4	3520001	6940000	1.68658
A1Liver	4	6940001	7090000	3.01175
A1Liver	4	7090001	7150000	4.12645
A1Liver	4	7150001	7230000	2.80908
A1Liver	4	7230001	14110000	1.72788
A1Liver	4	14110001	17080000	1.27403
A1Liver	4	17080001	17380000	1.13469
A1Liver	4	17380001	25040000	1.27465
A1Liver	4	25040001	25300000	1.07706
A1Liver	4	25300001	39310000	1.23705
A1Liver	4	39310001	39520000	1.07841
A1Liver	4	39520001	39630000	1.20497
A1Liver	4	39630001	39760000	1.04124
A1Liver	4	39760001	47220000	1.22935
A1Liver	4	47220001	48610000	2.07326
A1Liver	4	48610001	48760000	2.4789
A1Liver	4	48760001	48780000	2.23287
A1Liver	4	48780001	48860000	1.50556
A1Liver	4	48860001	48960000	2.28153
A1Liver	4	48960001	49105000	1.8035
A1Liver	4	49105001	50865000	1.21419
A1Liver	4	50865001	52820000	2.59009
A1Liver	4	52820001	54710000	3.45073
A1Liver	4	54710001	54800000	3.0576
A1Liver	4	54800001	54880000	3.30649
A1Liver	4	54880001	55750000	1.66763
A1Liver	4	55750001	57290000	1.92119
A1Liver	4	57290001	57560000	1.73351
A1Liver	4	57560001	58700000	1.99737
A1Liver	4	58700001	66110000	1.62327
A1Liver	4	66110001	69170000	1.16352
A1Liver	4	69170001	69630000	1.39059
A1Liver	4	69630001	71920000	1.16619
A1Liver	4	71920001	72000000	1.00312
A1Liver	4	72000001	74130000	1.17438
A1Liver	4	74130001	74710000	1.61038
A1Liver	4	74710001	74970000	2.04897
A1Liver	4	74970001	77030000	1.65324
A1Liver	4	77030001	77160000	1.09771
A1Liver	4	77160001	77450000	1.58535
A1Liver	4	77450001	77490000	2.05452
A1Liver	4	77490001	77800000	1.54489
A1Liver	4	77800001	84160000	1.16724
A1Liver	4	84160001	84520000	1.46581
A1Liver	4	84520001	91230000	1.16837
A1Liver	4	91230001	91270000	1.60971
A1Liver	4	91270001	92280000	1.13611
A1Liver	4	92280001	92600000	0.64833
A1Liver	4	92600001	92730000	0.146138
A1Liver	4	92730001	93340000	0.656743
A1Liver	4	93340001	93470000	1.18009
A1Liver	4	93470001	93640000	1.62868
A1Liver	4	93640001	93680000	1.15894
A1Liver	4	93680001	95470000	1.62755
A1Liver	4	95470001	95910000	2.08811
A1Liver	4	95910001	100000000	1.61418
A1Liver	4	100000001	100140000	1.41088
A1Liver	4	100140001	118340000	1.61105
A1Liver	4	118340001	118470000	2.44054
A1Liver	4	118470001	119510000	1.61027
A1Liver	4	119510001	120240000	2.998
A1Liver	4	120240001	121360000	2.37743
A1Liver	4	121360001	122690000	3.01446
A1Liver	4	122690001	127130000	1.59804
A1Liver	4	127130001	127230000	1.95843
A1Liver	4	127230001	128670000	1.61922
A1Liver	4	128670001	128930000	2.35365
A1Liver	4	128930001	132860000	1.58052
A1Liver	4	132860001	132910000	1.33635
A1Liver	4	132910001	141080000	1.58887
A1Liver	4	141080001	141990000	2.2885
A1Liver	4	141990001	144220000	1.6153
A1Liver	4	144220001	144760000	1.87996
A1Liver	4	144760001	145700000	1.62766
A1Liver	4	145700001	146600000	1.86788
A1Liver	4	146600001	150340000	1.62023
A1Liver	4	150340001	150370000	1.97575
A1Liver	4	150370001	152150000	1.61507
A1Liver	4	152150001	152240000	1.38108
A1Liver	4	152240001	153890000	1.61362
A1Liver	4	153890001	166130000	0.70159
A1Liver	4	166130001	166280000	0.564443
A1Liver	4	166280001	168570000	0.705198
A1Liver	4	168570001	168610000	1.22264
A1Liver	4	168610001	170190000	0.709758
A1Liver	4	170190001	170240000	0.582084
A1Liver	4	170240001	171290000	0.686437
A1Liver	4	171290001	171520000	1.25266
A1Liver	4	171520001	174290000	0.710152
A1Liver	4	174290001	174320000	1.16805
A1Liver	4	174320001	174650000	0.706666
A1Liver	4	174650001	174690000	0.570896
A1Liver	4	174690001	183960000	0.700472
A1Liver	4	183960001	184080000	0.565814
A1Liver	4	184080001	189120000	0.675113
A1Liver	4	189120001	189300000	0.617838
A1Liver	4	189300001	189360000	0.533552
A1Liver	4	189360001	190770000	0.698436
A1Liver	4	190770001	190930000	1.3345
A1Liver	4	190930001	191030000	0.691164
A1Liver	4	191030001	191273063	1.20782
A1Adrenal	4	1	60000	1.66336
A1Adrenal	4	60001	3290000	2.54912
A1Adrenal	4	3290001	6940000	1.78831
A1Adrenal	4	6940001	7090000	3.32718
A1Adrenal	4	7090001	7150000	4.41312
A1Adrenal	4	7150001	7230000	3.0428
A1Adrenal	4	7230001	9820000	1.74763
A1Adrenal	4	9820001	9850000	2.97234
A1Adrenal	4	9850001	14110000	1.86697
A1Adrenal	4	14110001	17150000	1.37183
A1Adrenal	4	17150001	17280000	1.19367
A1Adrenal	4	17280001	47220000	1.35088
A1Adrenal	4	47220001	48600000	2.16986
A1Adrenal	4	48600001	48780000	2.67215
A1Adrenal	4	48780001	48960000	2.38023
A1Adrenal	4	48960001	49105000	2.01964
A1Adrenal	4	49105001	50865000	1.37927
A1Adrenal	4	50865001	52820000	2.74404
A1Adrenal	4	52820001	53970000	3.62404
A1Adrenal	4	53970001	54020000	2.94833
A1Adrenal	4	54020001	54880000	3.64293
A1Adrenal	4	54880001	55750000	1.7751
A1Adrenal	4	55750001	58690000	2.08219
A1Adrenal	4	58690001	66110000	1.61205
A1Adrenal	4	66110001	74130000	1.28699
A1Adrenal	4	74130001	74730000	1.68133
A1Adrenal	4	74730001	74970000	2.05068
A1Adrenal	4	74970001	77030000	1.7469
A1Adrenal	4	77030001	77160000	1.26225
A1Adrenal	4	77160001	77440000	1.66775
A1Adrenal	4	77440001	77500000	2.05537
A1Adrenal	4	77500001	77800000	1.67865
A1Adrenal	4	77800001	84140000	1.28289
A1Adrenal	4	84140001	84520000	1.64558
A1Adrenal	4	84520001	91230000	1.29765
A1Adrenal	4	91230001	91290000	1.52742
A1Adrenal	4	91290001	92360000	1.22876
A1Adrenal	4	92360001	92600000	0.835204
A1Adrenal	4	92600001	92720000	0.41584
A1Adrenal	4	92720001	93240000	0.793719
A1Adrenal	4	93240001	93340000	1.12896
A1Adrenal	4	93340001	95470000	1.60392
A1Adrenal	4	95470001	95910000	2.13776
A1Adrenal	4	95910001	118350000	1.65141
A1Adrenal	4	118350001	118470000	2.28438
A1Adrenal	4	118470001	119510000	1.64673
A1Adrenal	4	119510001	120240000	3.04133
A1Adrenal	4	120240001	121360000	2.33173
A1Adrenal	4	121360001	122690000	2.90211
A1Adrenal	4	122690001	123320000	1.70941
A1Adrenal	4	123320001	123360000	1.42188
A1Adrenal	4	123360001	127150000	1.63796
A1Adrenal	4	127150001	127230000	1.86464
A1Adrenal	4	127230001	128670000	1.62484
A1Adrenal	4	128670001	128930000	2.3285
A1Adrenal	4	128930001	141080000	1.59505
A1Adrenal	4	141080001	141990000	2.35137
A1Adrenal	4	141990001	145680000	1.7188
A1Adrenal	4	145680001	146610000	1.94221
A1Adrenal	4	146610001	153470000	1.69608
A1Adrenal	4	153470001	153540000	1.51267
A1Adrenal	4	153540001	153890000	1.69572
A1Adrenal	4	153890001	165980000	0.860114
A1Adrenal	4	165980001	166280000	0.696068
A1Adrenal	4	166280001	168570000	0.890508
A1Adrenal	4	168570001	168610000	1.20756
A1Adrenal	4	168610001	171290000	0.831449
A1Adrenal	4	171290001	171520000	1.34108
A1Adrenal	4	171520001	183910000	0.871094
A1Adrenal	4	183910001	183970000	0.736675
A1Adrenal	4	183970001	184010000	0.46323
A1Adrenal	4	184010001	184260000	0.710497
A1Adrenal	4	184260001	184470000	0.859399
A1Adrenal	4	184470001	184600000	0.617752
A1Adrenal	4	184600001	186360000	0.721214
A1Adrenal	4	186360001	186400000	0.602653
A1Adrenal	4	186400001	190770000	0.798409
A1Adrenal	4	190770001	190930000	1.53411
A1Adrenal	4	190930001	191040000	0.759488
A1Adrenal	4	191040001	191273063	1.24005
A1Primary	4	1	60000	1.52647
A1Primary	4	60001	3290000	2.18102
A1Primary	4	3290001	3850000	1.5696
A1Primary	4	3850001	6950000	1.3878
A1Primary	4	6950001	7090000	1.5195
A1Primary	4	7090001	7230000	2.25981
A1Primary	4	7230001	9850000	1.45387
A1Primary	4	9850001	33510000	1.31112
A1Primary	4	33510001	33540000	1.68144
A1Primary	4	33540001	42440000	1.2804
A1Primary	4	42440001	42470000	1.1032
A1Primary	4	42470001	47220000	1.31905
A1Primary	4	47220001	47850000	3.64243
A1Primary	4	47850001	48610000	4.57572
A1Primary	4	48610001	48780000	5.18736
A1Primary	4	48780001	48850000	1.83668
A1Primary	4	48850001	48960000	3.10437
A1Primary	4	48960001	49105000	2.38783
A1Primary	4	49105001	50865000	1.30215
A1Primary	4	50865001	55750000	3.68228
A1Primary	4	55750001	58700000	5.39828
A1Primary	4	58700001	62050000	3.64066
A1Primary	4	62050001	69420000	2.54153
A1Primary	4	69420001	69605000	3.0887
A1Primary	4	69605001	77160000	2.56917
A1Primary	4	77160001	77800000	3.22724
A1Primary	4	77800001	84140000	2.54277
A1Primary	4	84140001	84520000	3.08357
A1Primary	4	84520001	88170000	2.52608
A1Primary	4	88170001	91230000	1.93925
A1Primary	4	91230001	91270000	2.79123
A1Primary	4	91270001	91900000	1.9855
A1Primary	4	91900001	92580000	2.3743
A1Primary	4	92580001	93550000	1.71785
A1Primary	4	93550001	93810000	2.4257
A1Primary	4	93810001	93860000	1.92866
A1Primary	4	93860001	93940000	1.65542
A1Primary	4	93940001	95920000	2.41731
A1Primary	4	95920001	95950000	2.14117
A1Primary	4	95950001	99950000	2.42469
A1Primary	4	99950001	100110000	2.91178
A1Primary	4	100110001	103450000	2.40111
A1Primary	4	103450001	103780000	3.09084
A1Primary	4	103780001	112070000	2.40244
A1Primary	4	112070001	112100000	2.7353
A1Primary	4	112100001	113730000	2.41781
A1Primary	4	113730001	113930000	2.17287
A1Primary	4	113930001	119510000	2.44732
A1Primary	4	119510001	120240000	3.72231
A1Primary	4	120240001	121360000	3.16104
A1Primary	4	121360001	122650000	3.8087
A1Primary	4	122650001	122690000	3.48679
A1Primary	4	122690001	127120000	2.40978
A1Primary	4	127120001	127240000	2.72697
A1Primary	4	127240001	128670000	2.44291
A1Primary	4	128670001	128920000	3.11277
A1Primary	4	128920001	141080000	2.42284
A1Primary	4	141080001	141990000	3.00987
A1Primary	4	141990001	144220000	2.39712
A1Primary	4	144220001	144750000	3.23799
A1Primary	4	144750001	145700000	2.42217
A1Primary	4	145700001	146590000	3.23844
A1Primary	4	146590001	152190000	2.39429
A1Primary	4	152190001	152290000	2.12741
A1Primary	4	152290001	153890000	2.37693
A1Primary	4	153890001	168340000	1.5154
A1Primary	4	168340001	168400000	1.70067
A1Primary	4	168400001	180670000	1.51624
A1Primary	4	180670001	180710000	2.07599
A1Primary	4	180710001	186630000	1.49267
A1Primary	4	186630001	186660000	2.03496
A1Primary	4	186660001	190770000	1.48206
A1Primary	4	190770001	190930000	1.98508
A1Primary	4	190930001	191273063	1.52372
A1Spinal	5	1	110000	2.4681
A1Spinal	5	110001	440000	2.86513
A1Spinal	5	440001	910000	2.28596
A1Spinal	5	910001	1030000	2.70064
A1Spinal	5	1030001	12855000	2.26153
A1Spinal	5	12855001	13080000	3.36965
A1Spinal	5	13080001	24400000	2.24544
A1Spinal	5	24400001	24600000	2.73587
A1Spinal	5	24600001	37580000	2.27837
A1Spinal	5	37580001	37620000	2.5617
A1Spinal	5	37620001	41470000	2.29851
A1Spinal	5	41470001	41870000	3.32004
A1Spinal	5	41870001	43170000	3.70532
A1Spinal	5	43170001	43470000	4.22807
A1Spinal	5	43470001	43490000	3.74405
A1Spinal	5	43490001	44540000	3.32487
A1Spinal	5	44540001	51630000	2.31113
A1Spinal	5	51630001	51710000	2.84337
A1Spinal	5	51710001	53560000	2.33448
A1Spinal	5	53560001	53650000	2.87747
A1Spinal	5	53650001	55120000	2.29549
A1Spinal	5	55120001	60540000	1.57538
A1Spinal	5	60540001	65160000	2.32785
A1Spinal	5	65160001	77880000	1.56341
A1Spinal	5	77880001	78290000	2.18722
A1Spinal	5	78290001	101220000	1.59074
A1Spinal	5	101220001	101460000	2.29851
A1Spinal	5	101460001	101860000	3.24766
A1Spinal	5	101860001	102670000	2.27521
A1Spinal	5	102670001	102790000	3.28547
A1Spinal	5	102790001	103240000	2.80636
A1Spinal	5	103240001	104940000	1.61608
A1Spinal	5	104940001	105680000	2.29374
A1Spinal	5	105680001	136170000	1.57921
A1Spinal	5	136170001	138310000	2.23117
A1Spinal	5	138310001	139300000	2.7507
A1Spinal	5	139300001	139450000	2.25137
A1Spinal	5	139450001	142370000	1.55498
A1Spinal	5	142370001	142490000	2.31498
A1Spinal	5	142490001	142960000	1.59538
A1Spinal	5	142960001	143630000	2.22515
A1Spinal	5	143630001	145050000	1.59339
A1Spinal	5	145050001	145120000	2.17694
A1Spinal	5	145120001	149650000	1.57004
A1Spinal	5	149650001	150030000	2.18223
A1Spinal	5	150030001	175030000	1.56396
A1Spinal	5	175030001	175270000	2.26577
A1Spinal	5	175270001	175400000	1.97945
A1Spinal	5	175400001	176850000	2.20396
A1Spinal	5	176850001	177160000	1.61016
A1Spinal	5	177160001	177190000	2.04443
A1Spinal	5	177190001	180857866	1.57396
A1Lung	5	1	110000	2.29963
A1Lung	5	110001	440000	2.80967
A1Lung	5	440001	12855000	2.38386
A1Lung	5	12855001	13175000	1.66521
A1Lung	5	13175001	24400000	2.38039
A1Lung	5	24400001	24600000	2.9637
A1Lung	5	24600001	34210000	2.39894
A1Lung	5	34210001	34250000	1.99502
A1Lung	5	34250001	37370000	2.35218
A1Lung	5	37370001	41480000	2.15771
A1Lung	5	41480001	41870000	2.86731
A1Lung	5	41870001	43180000	3.17664
A1Lung	5	43180001	43470000	3.53792
A1Lung	5	43470001	43490000	3.25149
A1Lung	5	43490001	44540000	2.90271
A1Lung	5	44540001	46350000	2.1634
A1Lung	5	46350001	51630000	1.93442
A1Lung	5	51630001	51720000	2.2801
A1Lung	5	51720001	53560000	1.89566
A1Lung	5	53560001	53650000	2.31354
A1Lung	5	53650001	55130000	1.88439
A1Lung	5	55130001	60550000	1.65439
A1Lung	5	60550001	65160000	1.90448
A1Lung	5	65160001	77880000	1.66129
A1Lung	5	77880001	78280000	2.10716
A1Lung	5	78280001	101220000	1.67609
A1Lung	5	101220001	101460000	2.1789
A1Lung	5	101460001	101860000	2.83805
A1Lung	5	101860001	102670000	2.15606
A1Lung	5	102670001	102800000	2.8296
A1Lung	5	102800001	103240000	2.54788
A1Lung	5	103240001	104940000	1.68974
A1Lung	5	104940001	105680000	2.18404
A1Lung	5	105680001	136170000	1.66844
A1Lung	5	136170001	138310000	2.12889
A1Lung	5	138310001	139300000	2.47324
A1Lung	5	139300001	139450000	2.15636
A1Lung	5	139450001	142370000	1.66567
A1Lung	5	142370001	142480000	2.20457
A1Lung	5	142480001	142950000	1.67505
A1Lung	5	142950001	143630000	2.10249
A1Lung	5	143630001	145050000	1.66937
A1Lung	5	145050001	145120000	2.09565
A1Lung	5	145120001	149650000	1.65875
A1Lung	5	149650001	150030000	2.08696
A1Lung	5	150030001	175030000	1.66186
A1Lung	5	175030001	175380000	2.12461
A1Lung	5	175380001	175420000	1.87228
A1Lung	5	175420001	176850000	2.128
A1Lung	5	176850001	177135000	1.69702
A1Lung	5	177135001	177190000	2.04982
A1Lung	5	177190001	180857866	1.69784
A1Liver	5	1	110000	0.700472
A1Liver	5	110001	440000	1.40854
A1Liver	5	440001	530000	1.04319
A1Liver	5	530001	650000	1.36065
A1Liver	5	650001	2030000	1.00201
A1Liver	5	2030001	12950000	1.14727
A1Liver	5	12950001	13175000	0.328986
A1Liver	5	13175001	16650000	1.14472
A1Liver	5	16650001	17160000	1.0094
A1Liver	5	17160001	21510000	1.12529
A1Liver	5	21510001	21540000	0.770785
A1Liver	5	21540001	21610000	1.53368
A1Liver	5	21610001	24400000	1.12264
A1Liver	5	24400001	24600000	1.88348
A1Liver	5	24600001	34200000	1.11845
A1Liver	5	34200001	34235000	0.608193
A1Liver	5	34235001	41470000	1.15125
A1Liver	5	41470001	41870000	2.73549
A1Liver	5	41870001	42660000	3.36009
A1Liver	5	42660001	42860000	3.78502
A1Liver	5	42860001	43180000	3.16104
A1Liver	5	43180001	43480000	4.0519
A1Liver	5	43480001	44540000	2.75147
A1Liver	5	44540001	45920000	1.15709
A1Liver	5	45920001	47955000	0.993437
A1Liver	5	47955001	49600000	1.75188
A1Liver	5	49600001	51510000	2.16715
A1Liver	5	51510001	51540000	2.91925
A1Liver	5	51540001	51630000	2.15801
A1Liver	5	51630001	51720000	2.88666
A1Liver	5	51720001	53560000	2.21024
A1Liver	5	53560001	53650000	2.8705
A1Liver	5	53650001	55120000	2.16025
A1Liver	5	55120001	60540000	1.2669
A1Liver	5	60540001	65160000	2.20626
A1Liver	5	65160001	67030000	1.2758
A1Liver	5	67030001	67830000	0.155426
A1Liver	5	67830001	77870000	1.23337
A1Liver	5	77870001	78290000	2.07858
A1Liver	5	78290001	79400000	1.2163
A1Liver	5	79400001	79700000	1.11311
A1Liver	5	79700001	90550000	1.25579
A1Liver	5	90550001	90710000	1.14005
A1Liver	5	90710001	101220000	1.25266
A1Liver	5	101220001	101460000	2.10133
A1Liver	5	101460001	101660000	4.06513
A1Liver	5	101660001	101860000	3.38041
A1Liver	5	101860001	102670000	2.17151
A1Liver	5	102670001	102800000	3.47569
A1Liver	5	102800001	103240000	2.86712
A1Liver	5	103240001	104940000	1.23653
A1Liver	5	104940001	105680000	2.09871
A1Liver	5	105680001	107410000	1.30704
A1Liver	5	107410001	107440000	1.8767
A1Liver	5	107440001	118010000	1.26129
A1Liver	5	118010001	118040000	1.78312
A1Liver	5	118040001	125940000	1.25536
A1Liver	5	125940001	126160000	1.10903
A1Liver	5	126160001	132280000	1.2479
A1Liver	5	132280001	132440000	1.07617
A1Liver	5	132440001	136170000	1.20514
A1Liver	5	136170001	138310000	2.0734
A1Liver	5	138310001	139310000	2.65571
A1Liver	5	139310001	139450000	2.10745
A1Liver	5	139450001	142370000	1.19036
A1Liver	5	142370001	142490000	2.23055
A1Liver	5	142490001	142950000	1.26234
A1Liver	5	142950001	143630000	2.13746
A1Liver	5	143630001	145050000	1.26321
A1Liver	5	145050001	145120000	2.05794
A1Liver	5	145120001	145510000	1.24203
A1Liver	5	145510001	145570000	1.09134
A1Liver	5	145570001	146900000	1.26033
A1Liver	5	146900001	146980000	1.15229
A1Liver	5	146980001	148720000	1.28538
A1Liver	5	148720001	149660000	1.15309
A1Liver	5	149660001	150030000	1.96305
A1Liver	5	150030001	150380000	1.28023
A1Liver	5	150380001	150630000	1.11698
A1Liver	5	150630001	153740000	1.26409
A1Liver	5	153740001	154390000	1.12912
A1Liver	5	154390001	159470000	1.24686
A1Liver	5	159470001	159640000	1.0087
A1Liver	5	159640001	167590000	1.24954
A1Liver	5	167590001	167840000	1.09558
A1Liver	5	167840001	170010000	1.23183
A1Liver	5	170010001	170460000	2.26875
A1Liver	5	170460001	175030000	1.16732
A1Liver	5	175030001	175380000	2.01447
A1Liver	5	175380001	175410000	1.48906
A1Liver	5	175410001	176850000	1.92746
A1Liver	5	176850001	177010000	1.08523
A1Liver	5	177010001	177290000	1.3491
A1Liver	5	177290001	179950000	1.09452
A1Liver	5	179950001	180010000	0.889767
A1Liver	5	180010001	180857866	1.13989
A1Adrenal	5	1	110000	0.812309
A1Adrenal	5	110001	440000	1.5016
A1Adrenal	5	440001	530000	1.07007
A1Adrenal	5	530001	640000	1.4757
A1Adrenal	5	640001	2270000	1.08937
A1Adrenal	5	2270001	12855000	1.23089
A1Adrenal	5	12855001	13175000	3.45192
A1Adrenal	5	13175001	20780000	1.2361
A1Adrenal	5	20780001	20810000	1.45125
A1Adrenal	5	20810001	21510000	1.23388
A1Adrenal	5	21510001	21540000	0.84364
A1Adrenal	5	21540001	21620000	1.42949
A1Adrenal	5	21620001	24400000	1.22782
A1Adrenal	5	24400001	24590000	1.80413
A1Adrenal	5	24590001	41470000	1.23988
A1Adrenal	5	41470001	41870000	2.71434
A1Adrenal	5	41870001	42660000	3.23239
A1Adrenal	5	42660001	42730000	3.91198
A1Adrenal	5	42730001	43170000	3.45312
A1Adrenal	5	43170001	43490000	4.39816
A1Adrenal	5	43490001	44540000	2.6703
A1Adrenal	5	44540001	47955000	1.30107
A1Adrenal	5	47955001	50840000	2.21637
A1Adrenal	5	50840001	50900000	1.78757
A1Adrenal	5	50900001	51510000	2.09087
A1Adrenal	5	51510001	51540000	2.54171
A1Adrenal	5	51540001	51630000	2.01964
A1Adrenal	5	51630001	51720000	2.71152
A1Adrenal	5	51720001	53560000	2.27269
A1Adrenal	5	53560001	53650000	3.12423
A1Adrenal	5	53650001	55120000	2.30122
A1Adrenal	5	55120001	60540000	1.38588
A1Adrenal	5	60540001	65160000	2.24747
A1Adrenal	5	65160001	67030000	1.37078
A1Adrenal	5	67030001	67830000	0.265798
A1Adrenal	5	67830001	77880000	1.34779
A1Adrenal	5	77880001	78290000	2.26655
A1Adrenal	5	78290001	92930000	1.36084
A1Adrenal	5	92930001	92960000	1.02555
A1Adrenal	5	92960001	101220000	1.34873
A1Adrenal	5	101220001	101450000	2.04769
A1Adrenal	5	101450001	101600000	3.95945
[truncated: 4,037 more rows]
