# Supplementary material for: Tumor Evolution in Two Patients with Basal-like Breast Cancer: A Retrospective Genomics Study of Multiple Metastases
Source: PLoS Med. 2016 Dec 6;13(12):e1002174. doi: 10.1371/journal.pmed.1002174 (PMC5140046; doi:10.1371/journal.pmed.1002174)
Supplement: S8 Table — (XLS) [file pmed.1002174.s019.xls]

## Sheet: A7_CNV
Supplementary Table 8: A7 Copy Number Alterations
Sample	Chromosome	Start	Stop	Value
A7Primary	1	1	630000	1.38367
A7Primary	1	630001	1250000	1.95979
A7Primary	1	1250001	1410000	1.70185
A7Primary	1	1410001	7970000	1.9587
A7Primary	1	7970001	8160000	2.4326
A7Primary	1	8160001	20200000	1.95681
A7Primary	1	20200001	20240000	1.73243
A7Primary	1	20240001	20940000	1.98508
A7Primary	1	20940001	21360000	1.77239
A7Primary	1	21360001	24140000	1.94396
A7Primary	1	24140001	24225000	2.96535
A7Primary	1	24225001	25470000	1.96714
A7Primary	1	25470001	25540000	2.83923
A7Primary	1	25540001	28600000	1.9288
A7Primary	1	28600001	28670000	1.73568
A7Primary	1	28670001	36170000	1.92746
A7Primary	1	36170001	36310000	1.71024
A7Primary	1	36310001	49830000	1.92639
A7Primary	1	49830001	50750000	2.3738
A7Primary	1	50750001	53020000	1.83566
A7Primary	1	53020001	53070000	1.63819
A7Primary	1	53070001	67160000	1.9029
A7Primary	1	67160001	68350000	2.38237
A7Primary	1	68350001	68410000	2.62515
A7Primary	1	68410001	68810000	2.34534
A7Primary	1	68810001	85750000	1.80901
A7Primary	1	85750001	85780000	3.1464
A7Primary	1	85780001	90940000	1.85151
A7Primary	1	90940001	90970000	2.15173
A7Primary	1	90970001	95390000	1.87722
A7Primary	1	95390001	95450000	1.35004
A7Primary	1	95450001	116850000	1.85022
A7Primary	1	116850001	121050000	3.8095
A7Primary	1	121050001	121185000	2.88906
A7Primary	1	141485000	141540000	1.69996
A7Primary	1	141540001	141660000	1.99156
A7Primary	1	141660001	141930000	1.31076
A7Primary	1	141930001	142120000	3.12748
A7Primary	1	142120001	142415000	1.44553
A7Primary	1	142415001	143260000	5.06197
A7Primary	1	143260001	143525000	4.075
A7Primary	1	143525001	146975000	4.80288
A7Primary	1	146975001	147310000	4.18028
A7Primary	1	147310001	147785000	4.61043
A7Primary	1	147785001	147970000	4.16235
A7Primary	1	147970001	150820000	4.76244
A7Primary	1	150820001	150860000	7.03037
A7Primary	1	150860001	164480000	4.74464
A7Primary	1	164480001	164510000	4.15169
A7Primary	1	164510001	167490000	4.75221
A7Primary	1	167490001	167520000	6.42457
A7Primary	1	167520001	187380000	4.72594
A7Primary	1	187380001	196130000	2.73397
A7Primary	1	196130001	196170000	3.10437
A7Primary	1	196170001	204615000	2.81591
A7Primary	1	204615001	204650000	3.70969
A7Primary	1	204650001	224920000	2.80636
A7Primary	1	224920001	224980000	3.09299
A7Primary	1	224980001	246800000	2.77714
A7Primary	1	246800001	246870000	3.79842
A7Primary	1	246870001	247249719	2.8353
A7Liver	1	1	630000	1.15013
A7Liver	1	630001	1280000	2.06451
A7Liver	1	1280001	1440000	1.72297
A7Liver	1	1440001	2570000	2.0494
A7Liver	1	2570001	2650000	1.86426
A7Liver	1	2650001	7970000	2.07599
A7Liver	1	7970001	8160000	2.89989
A7Liver	1	8160001	10870000	2.02329
A7Liver	1	10870001	10940000	1.79179
A7Liver	1	10940001	19280000	2.04684
A7Liver	1	19280001	19350000	2.23814
A7Liver	1	19350001	36180000	2.02792
A7Liver	1	36180001	36310000	1.87696
A7Liver	1	36310001	46050000	2.06508
A7Liver	1	46050001	46150000	1.88818
A7Liver	1	46150001	49830000	2.06594
A7Liver	1	49830001	50750000	3.01154
A7Liver	1	50750001	53010000	1.99363
A7Liver	1	53010001	53070000	1.82437
A7Liver	1	53070001	67160000	2.07168
A7Liver	1	67160001	68800000	2.9465
A7Liver	1	68800001	82160000	2.05452
A7Liver	1	82160001	82220000	2.24187
A7Liver	1	82220001	85750000	2.06465
A7Liver	1	85750001	85780000	3.98368
A7Liver	1	85780001	95400000	2.04968
A7Liver	1	95400001	95450000	1.05673
A7Liver	1	95450001	108860000	2.08002
A7Liver	1	108860001	108890000	2.46127
A7Liver	1	108890001	109340000	2.01405
A7Liver	1	109340001	109390000	1.7898
A7Liver	1	109390001	116850000	2.06337
A7Liver	1	116850001	120330000	4.48125
A7Liver	1	120330001	120460000	5.32987
A7Liver	1	120460001	121185000	4.3796
A7Liver	1	141485000	141530000	1.41578
A7Liver	1	141530001	141590000	1.86956
A7Liver	1	141590001	141630000	1.55046
A7Liver	1	141630001	141930000	1.01157
A7Liver	1	141930001	142120000	3.84105
A7Liver	1	142120001	142415000	0.951516
A7Liver	1	142415001	143260000	6.22511
A7Liver	1	143260001	143525000	4.8679
A7Liver	1	143525001	143830000	5.84985
A7Liver	1	143830001	146975000	6.39126
A7Liver	1	146975001	147310000	5.59834
A7Liver	1	147310001	147785000	6.08602
A7Liver	1	147785001	147970000	4.94304
A7Liver	1	147970001	150820000	6.24023
A7Liver	1	150820001	150860000	9.88883
A7Liver	1	150860001	164000000	6.3855
A7Liver	1	164000001	164060000	5.94963
A7Liver	1	164060001	167490000	6.51561
A7Liver	1	167490001	167520000	9.03422
A7Liver	1	167520001	174420000	6.55456
A7Liver	1	174420001	178410000	5.8983
A7Liver	1	178410001	178500000	5.45508
A7Liver	1	178500001	187370000	5.8836
A7Liver	1	187370001	194990000	3.92339
A7Liver	1	194990001	195080000	6.44732
A7Liver	1	195080001	207190000	3.82723
A7Liver	1	207190001	207370000	2.70945
A7Liver	1	207370001	241470000	3.8267
A7Liver	1	241470001	246800000	4.26723
A7Liver	1	246800001	246870000	6.83291
A7Liver	1	246870001	247249719	4.24658
A7Lung	1	1	315000	1.25693
A7Lung	1	315001	1250000	2.03849
A7Lung	1	1250001	1430000	1.28058
A7Lung	1	1430001	2570000	2.02778
A7Lung	1	2570001	2650000	2.52153
A7Lung	1	2650001	7970000	2.02483
A7Lung	1	7970001	8160000	2.94099
A7Lung	1	8160001	20930000	2.06953
A7Lung	1	20930001	21340000	1.86788
A7Lung	1	21340001	25470000	2.07657
A7Lung	1	25470001	25520000	1.60214
A7Lung	1	25520001	28190000	2.05737
A7Lung	1	28190001	28280000	1.83299
A7Lung	1	28280001	36170000	2.0392
A7Lung	1	36170001	36310000	1.78918
A7Lung	1	36310001	40160000	2.05224
A7Lung	1	40160001	40190000	2.33189
A7Lung	1	40190001	49600000	2.00861
A7Lung	1	49600001	49830000	1.80013
A7Lung	1	49830001	50360000	2.51507
A7Lung	1	50360001	50700000	2.77618
A7Lung	1	50700001	50750000	2.5102
A7Lung	1	50750001	67160000	1.95355
A7Lung	1	67160001	68350000	2.63792
A7Lung	1	68350001	68420000	2.9416
A7Lung	1	68420001	68800000	2.58381
A7Lung	1	68800001	85750000	1.81718
A7Lung	1	85750001	85780000	3.45767
A7Lung	1	85780001	93800000	1.89553
A7Lung	1	93800001	94410000	2.09159
A7Lung	1	94410001	94470000	1.80438
A7Lung	1	94470001	94700000	2.02975
A7Lung	1	94700001	94760000	1.77744
A7Lung	1	94760001	95390000	2.02385
A7Lung	1	95390001	95450000	1.25998
A7Lung	1	95450001	109020000	1.8055
A7Lung	1	109020001	109100000	2.57987
A7Lung	1	109100001	116850000	1.96564
A7Lung	1	116850001	116920000	3.3473
A7Lung	1	116920001	116950000	4.04713
A7Lung	1	116950001	117720000	3.42499
A7Lung	1	117720001	117880000	3.09835
A7Lung	1	117880001	118010000	3.76096
A7Lung	1	118010001	120330000	3.2707
A7Lung	1	120330001	120850000	3.87823
A7Lung	1	120850001	121060000	3.1663
A7Lung	1	121060001	121185000	3.89575
A7Lung	1	141485000	141660000	2.04542
A7Lung	1	141660001	141930000	1.23636
A7Lung	1	141930001	142120000	3.31935
A7Lung	1	142120001	142415000	1.41765
A7Lung	1	142415001	143260000	5.63572
A7Lung	1	143260001	143640000	3.9272
A7Lung	1	143640001	143830000	4.76508
A7Lung	1	143830001	146975000	5.47136
A7Lung	1	146975001	147310000	4.6528
A7Lung	1	147310001	147600000	5.27364
A7Lung	1	147600001	147640000	4.49649
A7Lung	1	147640001	147895000	5.27876
A7Lung	1	147895001	147970000	4.05022
A7Lung	1	147970001	148020000	5.03224
A7Lung	1	148020001	150820000	5.55313
A7Lung	1	150820001	150860000	8.82196
A7Lung	1	150860001	167490000	5.41965
A7Lung	1	167490001	167520000	7.77693
A7Lung	1	167520001	181440000	5.28829
A7Lung	1	181440001	181560000	5.81791
A7Lung	1	181560001	187370000	5.09824
A7Lung	1	187370001	198190000	2.44833
A7Lung	1	198190001	209890000	2.74404
A7Lung	1	209890001	210180000	3.37807
A7Lung	1	210180001	236730000	2.64726
A7Lung	1	236730001	236840000	1.86348
A7Lung	1	236840001	242030000	2.53626
A7Lung	1	242030001	242530000	3.39003
A7Lung	1	242530001	246790000	2.58739
A7Lung	1	246790001	246880000	4.16438
A7Lung	1	246880001	247249719	2.62061
A7Rib	1	1	630000	1.30822
A7Rib	1	630001	1250000	1.98385
A7Rib	1	1250001	1430000	1.20865
A7Rib	1	1430001	2570000	2.06996
A7Rib	1	2570001	2650000	2.8085
A7Rib	1	2650001	7970000	2.01461
A7Rib	1	7970001	8160000	2.92229
A7Rib	1	8160001	9060000	2.09536
A7Rib	1	9060001	9100000	1.47928
A7Rib	1	9100001	16810000	2.05537
A7Rib	1	16810001	16850000	2.36838
A7Rib	1	16850001	17090000	2.12226
A7Rib	1	17090001	17140000	2.43463
A7Rib	1	17140001	25470000	2.05409
A7Rib	1	25470001	25530000	0.966204
A7Rib	1	25530001	31270000	2.05352
A7Rib	1	31270001	31360000	2.23752
A7Rib	1	31360001	37270000	2.03665
A7Rib	1	37270001	37330000	1.84472
A7Rib	1	37330001	39210000	2.02244
A7Rib	1	39210001	39300000	2.24965
A7Rib	1	39300001	49830000	2.01643
A7Rib	1	49830001	50750000	2.67289
A7Rib	1	50750001	67160000	1.99488
A7Rib	1	67160001	68800000	2.72225
A7Rib	1	68800001	85750000	1.92039
A7Rib	1	85750001	85780000	4.09255
A7Rib	1	85780001	95400000	1.97876
A7Rib	1	95400001	95450000	1.22459
A7Rib	1	95450001	113260000	1.9441
A7Rib	1	113260001	113400000	2.1619
A7Rib	1	113400001	115800000	1.99543
A7Rib	1	115800001	115850000	1.68179
A7Rib	1	115850001	115920000	2.18298
A7Rib	1	115920001	116850000	1.98027
A7Rib	1	116850001	116920000	3.38276
A7Rib	1	116920001	116950000	3.9834
A7Rib	1	116950001	120330000	3.37877
A7Rib	1	120330001	120440000	4.43152
A7Rib	1	120440001	120840000	3.93183
A7Rib	1	120840001	121185000	3.38722
A7Rib	1	141485000	141540000	1.90898
A7Rib	1	141540001	141630000	2.3285
A7Rib	1	141630001	141660000	1.91348
A7Rib	1	141660001	141930000	1.29217
A7Rib	1	141930001	142120000	3.81319
A7Rib	1	142120001	142415000	1.26068
A7Rib	1	142415001	143260000	6.28843
A7Rib	1	143260001	143525000	4.21812
A7Rib	1	143525001	143830000	5.7045
A7Rib	1	143830001	146380000	6.89046
A7Rib	1	146380001	147895000	5.84782
A7Rib	1	147895001	147970000	4.48653
A7Rib	1	147970001	148010000	6.04566
A7Rib	1	148010001	150820000	7.0675
A7Rib	1	150820001	150860000	10.5993
A7Rib	1	150860001	151940000	6.77631
A7Rib	1	151940001	151970000	8.87717
A7Rib	1	151970001	167490000	6.82817
A7Rib	1	167490001	167520000	8.54334
A7Rib	1	167520001	171540000	5.98935
A7Rib	1	171540001	172410000	6.83433
A7Rib	1	172410001	187380000	5.98396
A7Rib	1	187380001	194990000	3.10652
A7Rib	1	194990001	195080000	5.67335
A7Rib	1	195080001	196200000	3.21139
A7Rib	1	196200001	196500000	3.76122
A7Rib	1	196500001	204615000	3.27184
A7Rib	1	204615001	204650000	4.46389
A7Rib	1	204650001	246660000	3.2259
A7Rib	1	246660001	246790000	2.84041
A7Rib	1	246790001	246870000	4.72987
A7Rib	1	246870001	247249719	3.13051
A7Kidney	1	1	630000	1.58953
A7Kidney	1	630001	1250000	1.98591
A7Kidney	1	1250001	1410000	1.39871
A7Kidney	1	1410001	2570000	2.05352
A7Kidney	1	2570001	2650000	2.55107
A7Kidney	1	2650001	7970000	2.03369
A7Kidney	1	7970001	8160000	2.52625
A7Kidney	1	8160001	12460000	2.05452
A7Kidney	1	12460001	12510000	2.24731
A7Kidney	1	12510001	25470000	2.02848
A7Kidney	1	25470001	25510000	1.58359
A7Kidney	1	25510001	49830000	2.01489
A7Kidney	1	49830001	50750000	2.40944
A7Kidney	1	50750001	67160000	1.99405
A7Kidney	1	67160001	68800000	2.42251
A7Kidney	1	68800001	85750000	1.95518
A7Kidney	1	85750001	85780000	3.46559
A7Kidney	1	85780001	95400000	1.97753
A7Kidney	1	95400001	95450000	1.56993
A7Kidney	1	95450001	115850000	1.97042
A7Kidney	1	115850001	115920000	2.29294
A7Kidney	1	115920001	116850000	1.98701
A7Kidney	1	116850001	118320000	3.72567
A7Kidney	1	118320001	119280000	3.23328
A7Kidney	1	119280001	120330000	3.73084
A7Kidney	1	120330001	120460000	4.37748
A7Kidney	1	120460001	121185000	3.76252
A7Kidney	1	141485000	141540000	1.80088
A7Kidney	1	141540001	141590000	2.14533
A7Kidney	1	141590001	141660000	1.76688
A7Kidney	1	141660001	141820000	1.41598
A7Kidney	1	141820001	141930000	1.68331
A7Kidney	1	141930001	142120000	3.52763
A7Kidney	1	142120001	142415000	1.55089
A7Kidney	1	142415001	143260000	5.28462
A7Kidney	1	143260001	143660000	4.27137
A7Kidney	1	143660001	147130000	5.29893
A7Kidney	1	147130001	147340000	4.80921
A7Kidney	1	147340001	147895000	5.1906
A7Kidney	1	147895001	147970000	4.21344
A7Kidney	1	147970001	148120000	5.22163
A7Kidney	1	148120001	150820000	4.53122
A7Kidney	1	150820001	150860000	6.29454
A7Kidney	1	150860001	151930000	4.41282
A7Kidney	1	151930001	151960000	5.24448
A7Kidney	1	151960001	167490000	4.43582
A7Kidney	1	167490001	167520000	5.70648
A7Kidney	1	167520001	187380000	4.40823
A7Kidney	1	187380001	194990000	2.79859
A7Kidney	1	194990001	195080000	3.78974
A7Kidney	1	195080001	204615000	2.81474
A7Kidney	1	204615001	204650000	3.84238
A7Kidney	1	204650001	207190000	2.80597
A7Kidney	1	207190001	207370000	2.32012
A7Kidney	1	207370001	246670000	2.80364
A7Kidney	1	246670001	246790000	2.5856
A7Kidney	1	246790001	246870000	3.64976
A7Kidney	1	246870001	247249719	2.7317
A7Primary	2	1	5670000	1.8929
A7Primary	2	5670001	5700000	2.31129
A7Primary	2	5700001	11230000	1.92719
A7Primary	2	11230001	11390000	1.75991
A7Primary	2	11390001	12240000	1.99018
A7Primary	2	12240001	17640000	1.81403
A7Primary	2	17640001	17700000	2.05181
A7Primary	2	17700001	35820000	1.87397
A7Primary	2	35820001	35850000	0.901875
A7Primary	2	35850001	42810000	1.8391
A7Primary	2	42810001	43430000	2.01782
A7Primary	2	43430001	43900000	1.8129
A7Primary	2	43900001	43970000	2.02034
A7Primary	2	43970001	44810000	1.82248
A7Primary	2	44810001	47360000	1.98096
A7Primary	2	47360001	54580000	1.80663
A7Primary	2	54580001	54780000	2.10541
A7Primary	2	54780001	55760000	1.84715
A7Primary	2	55760001	55800000	2.06809
A7Primary	2	55800001	76220000	1.86891
A7Primary	2	76220001	77430000	2.28232
A7Primary	2	77430001	84730000	1.77842
A7Primary	2	84730001	85790000	1.95071
A7Primary	2	85790001	85900000	2.15442
A7Primary	2	85900001	87235000	1.91468
A7Primary	2	87235001	87280000	1.56906
A7Primary	2	87280001	87420000	2.05495
A7Primary	2	87420001	87510000	2.69073
A7Primary	2	87510001	87770000	2.05224
A7Primary	2	87770001	88040000	1.6529
A7Primary	2	88040001	89350000	1.86995
A7Primary	2	89350001	91090000	2.25824
A7Primary	2	91090001	91190000	3.18546
A7Primary	2	91190001	91420000	2.26875
A7Primary	2	91420001	91650000	2.01252
A7Primary	2	91650001	94880000	1.72596
A7Primary	2	94880001	95880000	1.91521
A7Primary	2	95880001	96020000	1.59671
A7Primary	2	96020001	97150000	1.91893
A7Primary	2	97150001	97220000	1.57986
A7Primary	2	97220001	97495000	1.95098
A7Primary	2	97495001	97530000	0.864717
A7Primary	2	97530001	97570000	1.59317
A7Primary	2	97570001	109960000	1.85755
A7Primary	2	109960001	110180000	2.30969
A7Primary	2	110180001	110240000	1.96197
A7Primary	2	110240001	111150000	1.7157
A7Primary	2	111150001	114040000	1.93697
A7Primary	2	114040001	114120000	2.27679
A7Primary	2	114120001	131155000	1.82665
A7Primary	2	131155001	131190000	1.4757
A7Primary	2	131190001	134910000	1.85703
A7Primary	2	134910001	134960000	2.10585
A7Primary	2	134960001	173500000	1.79005
A7Primary	2	173500001	173600000	2.36904
A7Primary	2	173600001	176640000	1.83528
A7Primary	2	176640001	176750000	2.07326
A7Primary	2	176750001	202510000	1.78757
A7Primary	2	202510001	202610000	1.98
A7Primary	2	202610001	206250000	1.7949
A7Primary	2	206250001	206380000	2.03708
A7Primary	2	206380001	218370000	1.82387
A7Primary	2	218370001	218540000	2.14162
A7Primary	2	218540001	242951149	1.87267
A7Liver	2	1	5670000	2.18313
A7Liver	2	5670001	5700000	2.77445
A7Liver	2	5700001	14100000	2.19832
A7Liver	2	14100001	14130000	2.65185
A7Liver	2	14130001	35820000	2.18162
A7Liver	2	35820001	35850000	0.185257
A7Liver	2	35850001	37810000	2.1607
A7Liver	2	37810001	37860000	1.70669
A7Liver	2	37860001	55760000	2.17996
A7Liver	2	55760001	55790000	2.67511
A7Liver	2	55790001	65320000	2.17573
A7Liver	2	65320001	65360000	1.97288
A7Liver	2	65360001	69440000	2.19421
A7Liver	2	69440001	69510000	1.9964
A7Liver	2	69510001	73950000	2.1792
A7Liver	2	73950001	74130000	2.50568
A7Liver	2	74130001	76220000	2.18359
A7Liver	2	76220001	77440000	3.15513
A7Liver	2	77440001	87420000	2.17302
A7Liver	2	87420001	87460000	3.82087
A7Liver	2	87460001	89350000	2.16055
A7Liver	2	89350001	89590000	2.62606
A7Liver	2	89590001	89630000	3.41007
A7Liver	2	89630001	89910000	3.07354
A7Liver	2	89910001	90450000	3.87394
A7Liver	2	90450001	91020000	2.22746
A7Liver	2	91020001	91090000	3.13334
A7Liver	2	91090001	91190000	4.13647
A7Liver	2	91190001	91320000	3.01843
A7Liver	2	91320001	91650000	2.62479
A7Liver	2	91650001	95960000	2.17347
A7Liver	2	95960001	95990000	1.44975
A7Liver	2	95990001	97170000	2.14191
A7Liver	2	97170001	97220000	1.78003
A7Liver	2	97220001	97495000	2.51961
A7Liver	2	97495001	97530000	0.480297
A7Liver	2	97530001	97600000	1.92239
A7Liver	2	97600001	104930000	2.17679
A7Liver	2	104930001	109960000	1.70799
A7Liver	2	109960001	110165000	2.32931
A7Liver	2	110165001	110430000	1.71737
A7Liver	2	110430001	111110000	1.16046
A7Liver	2	111110001	114040000	1.7571
A7Liver	2	114040001	114070000	2.50846
A7Liver	2	114070001	114120000	1.87151
A7Liver	2	114120001	131100000	1.70977
A7Liver	2	131100001	131190000	1.29459
A7Liver	2	131190001	132770000	1.70622
A7Liver	2	132770001	132830000	2.25293
A7Liver	2	132830001	135820000	1.71761
A7Liver	2	135820001	135980000	1.5632
A7Liver	2	135980001	151310000	1.70586
A7Liver	2	151310001	153030000	2.01015
A7Liver	2	153030001	173500000	1.70669
A7Liver	2	173500001	173590000	2.79336
A7Liver	2	173590001	184950000	1.7144
A7Liver	2	184950001	184980000	0.573315
A7Liver	2	184980001	186070000	1.75066
A7Liver	2	186070001	186100000	0.755865
A7Liver	2	186100001	187190000	1.70657
A7Liver	2	187190001	188000000	2.72357
A7Liver	2	188000001	239250000	1.70551
A7Liver	2	239250001	239300000	2.10322
A7Liver	2	239300001	242951149	1.7719
A7Lung	2	1	20410000	1.91176
A7Lung	2	20410001	20730000	2.11668
A7Lung	2	20730001	20960000	1.85536
A7Lung	2	20960001	21130000	2.10424
A7Lung	2	21130001	25750000	1.8929
A7Lung	2	25750001	25790000	2.17694
A7Lung	2	25790001	25950000	1.83604
A7Lung	2	25950001	30530000	1.98343
A7Lung	2	30530001	30710000	1.77276
A7Lung	2	30710001	31670000	1.99848
A7Lung	2	31670001	35820000	1.83528
A7Lung	2	35820001	35850000	0.631389
A7Lung	2	35850001	37810000	1.86258
A7Lung	2	37810001	37860000	1.58755
A7Lung	2	37860001	55760000	1.87384
A7Lung	2	55760001	55790000	2.33755
A7Lung	2	55790001	76220000	1.89133
A7Lung	2	76220001	77430000	2.40277
A7Lung	2	77430001	84890000	1.74981
A7Lung	2	84890001	87205000	1.99861
A7Lung	2	87205001	87280000	1.71582
A7Lung	2	87280001	87420000	2.02315
A7Lung	2	87420001	87510000	3.29185
A7Lung	2	87510001	89350000	1.92239
A7Lung	2	89350001	89910000	2.45837
A7Lung	2	89910001	90450000	3.50302
A7Lung	2	90450001	91030000	2.1431
A7Lung	2	91030001	91190000	3.51884
A7Lung	2	91190001	91330000	2.53819
A7Lung	2	91330001	91520000	2.16835
A7Lung	2	91520001	91680000	2.49338
A7Lung	2	91680001	95810000	1.95708
A7Lung	2	95810001	96030000	1.71856
A7Lung	2	96030001	97170000	1.98894
A7Lung	2	97170001	97210000	1.59107
A7Lung	2	97210001	97495000	2.0351
A7Lung	2	97495001	97530000	0.666326
A7Lung	2	97530001	97600000	1.66671
A7Lung	2	97600001	98730000	1.94342
A7Lung	2	98730001	98790000	2.21161
A7Lung	2	98790001	101940000	1.95545
A7Lung	2	101940001	102110000	2.11756
A7Lung	2	102110001	110430000	1.881
A7Lung	2	110430001	111110000	1.26085
A7Lung	2	111110001	113900000	2.00222
A7Lung	2	113900001	113980000	1.76052
A7Lung	2	113980001	114040000	2.07901
A7Lung	2	114040001	114070000	2.64341
A7Lung	2	114070001	118070000	1.75394
A7Lung	2	118070001	122720000	1.96769
A7Lung	2	122720001	127110000	1.77301
A7Lung	2	127110001	131140000	1.9522
A7Lung	2	131140001	131180000	1.37135
A7Lung	2	131180001	159220000	1.79838
A7Lung	2	159220001	159800000	1.98495
A7Lung	2	159800001	172650000	1.80325
A7Lung	2	172650001	173500000	1.98192
A7Lung	2	173500001	173590000	2.66993
A7Lung	2	173590001	184950000	1.82792
A7Lung	2	184950001	184980000	0.930772
A7Lung	2	184980001	202430000	1.78856
A7Lung	2	202430001	202850000	2.02216
A7Lung	2	202850001	206270000	1.83604
A7Lung	2	206270001	206380000	2.08421
A7Lung	2	206380001	231550000	1.84152
A7Lung	2	231550001	231630000	2.1604
A7Lung	2	231630001	231750000	1.77178
A7Lung	2	231750001	232520000	1.97945
A7Lung	2	232520001	232780000	1.81039
A7Lung	2	232780001	241260000	1.99737
A7Lung	2	241260001	241290000	1.63139
A7Lung	2	241290001	242951149	1.9917
A7Rib	2	1	5680000	1.92866
A7Rib	2	5680001	5710000	2.53274
A7Rib	2	5710001	35830000	1.9655
A7Rib	2	35830001	35860000	0.73037
A7Rib	2	35860001	37810000	1.94544
A7Rib	2	37810001	37860000	1.57363
A7Rib	2	37860001	55760000	1.96591
A7Rib	2	55760001	55840000	2.20289
A7Rib	2	55840001	65160000	1.96564
A7Rib	2	65160001	65320000	2.15995
A7Rib	2	65320001	70070000	1.96197
A7Rib	2	70070001	70380000	2.17935
A7Rib	2	70380001	76220000	1.98687
A7Rib	2	76220001	77430000	2.62806
A7Rib	2	77430001	85010000	1.89382
A7Rib	2	85010001	85280000	2.75242
A7Rib	2	85280001	87420000	2.04146
A7Rib	2	87420001	87490000	3.40558
A7Rib	2	87490001	89590000	1.97315
A7Rib	2	89590001	89910000	2.57184
A7Rib	2	89910001	90450000	3.63915
A7Rib	2	90450001	91030000	2.18813
A7Rib	2	91030001	91190000	3.76487
A7Rib	2	91190001	91330000	2.65277
A7Rib	2	91330001	91520000	2.26702
A7Rib	2	91520001	91650000	2.70288
A7Rib	2	91650001	97495000	2.00277
A7Rib	2	97495001	97530000	0.838975
A7Rib	2	97530001	97600000	1.73905
A7Rib	2	97600001	106240000	1.97849
A7Rib	2	106240001	106270000	2.25621
A7Rib	2	106270001	131035000	1.95342
A7Rib	2	131035001	131170000	1.42237
A7Rib	2	131170001	132730000	1.98853
A7Rib	2	132730001	132760000	2.6629
A7Rib	2	132760001	172480000	1.93375
A7Rib	2	172480001	172520000	2.80247
A7Rib	2	172520001	173500000	2.00153
A7Rib	2	173500001	173590000	2.741
A7Rib	2	173590001	184950000	1.94639
A7Rib	2	184950001	184980000	1.14949
A7Rib	2	184980001	186070000	1.93939
A7Rib	2	186070001	186100000	1.24427
A7Rib	2	186100001	189270000	1.92319
A7Rib	2	189270001	189300000	1.32648
A7Rib	2	189300001	211370000	1.95328
A7Rib	2	211370001	212500000	1.18386
A7Rib	2	212500001	241260000	1.9726
A7Rib	2	241260001	241290000	1.57538
A7Rib	2	241290001	242951149	2.03877
A7Kidney	2	1	35820000	1.98041
A7Kidney	2	35820001	35850000	1.24824
A7Kidney	2	35850001	37800000	1.94275
A7Kidney	2	37800001	37890000	1.79577
A7Kidney	2	37890001	55710000	1.97247
A7Kidney	2	55710001	55800000	2.15308
A7Kidney	2	55800001	76220000	1.97643
A7Kidney	2	76220001	77440000	2.40427
A7Kidney	2	77440001	87420000	1.95572
A7Kidney	2	87420001	87480000	3.44022
A7Kidney	2	87480001	89400000	1.98385
A7Kidney	2	89400001	89910000	2.38237
A7Kidney	2	89910001	90450000	3.22567
A7Kidney	2	90450001	91030000	2.15039
A7Kidney	2	91030001	91190000	3.43974
A7Kidney	2	91190001	91320000	2.45956
A7Kidney	2	91320001	91530000	2.18631
A7Kidney	2	91530001	91650000	2.46161
A7Kidney	2	91650001	97495000	1.99046
A7Kidney	2	97495001	97530000	1.18394
A7Kidney	2	97530001	110430000	1.98522
A7Kidney	2	110430001	111110000	1.56558
A7Kidney	2	111110001	131140000	1.9737
A7Kidney	2	131140001	131190000	1.71178
A7Kidney	2	131190001	132730000	2.00055
A7Kidney	2	132730001	132780000	2.41664
A7Kidney	2	132780001	173500000	1.95626
A7Kidney	2	173500001	173590000	2.43581
A7Kidney	2	173590001	184950000	1.96442
A7Kidney	2	184950001	184980000	1.45609
A7Kidney	2	184980001	186070000	1.9866
A7Kidney	2	186070001	186100000	1.59394
A7Kidney	2	186100001	187190000	1.95572
A7Kidney	2	187190001	188000000	2.40394
A7Kidney	2	188000001	213380000	1.96891
A7Kidney	2	213380001	213440000	1.80388
A7Kidney	2	213440001	239250000	1.98371
A7Kidney	2	239250001	239300000	2.37183
A7Kidney	2	239300001	241260000	2.05125
A7Kidney	2	241260001	241290000	1.68798
A7Kidney	2	241290001	242670000	2.05466
A7Kidney	2	242670001	242951149	1.87566
A7Primary	3	1	580000	2.83058
A7Primary	3	580001	640000	2.51525
A7Primary	3	640001	38930000	2.8485
A7Primary	3	38930001	44800000	1.91574
A7Primary	3	44800001	44870000	1.76577
A7Primary	3	44870001	46770000	1.97602
A7Primary	3	46770001	46820000	0.653972
A7Primary	3	46820001	58040000	1.92079
A7Primary	3	58040001	58150000	2.1492
A7Primary	3	58150001	72180000	1.87774
A7Primary	3	72180001	72470000	2.08927
A7Primary	3	72470001	75780000	1.86671
A7Primary	3	75780001	75840000	2.18783
A7Primary	3	75840001	76920000	1.78968
A7Primary	3	76920001	77400000	2.34665
A7Primary	3	77400001	84320000	1.79614
A7Primary	3	84320001	87970000	2.77579
A7Primary	3	87970001	90390000	2.24466
A7Primary	3	90390001	98030000	1.85074
A7Primary	3	98030001	104100000	2.40294
A7Primary	3	104100001	109150000	1.87996
A7Primary	3	109150001	121950000	2.40777
A7Primary	3	121950001	121980000	2.03397
A7Primary	3	121980001	122160000	2.39761
A7Primary	3	122160001	122260000	1.84792
A7Primary	3	122260001	125680000	2.46417
A7Primary	3	125680001	125730000	3.00862
A7Primary	3	125730001	133180000	2.49822
A7Primary	3	133180001	133220000	1.79776
A7Primary	3	133220001	141540000	2.46246
A7Primary	3	141540001	141700000	2.05224
A7Primary	3	141700001	148550000	2.43193
A7Primary	3	148550001	148630000	2.72036
A7Primary	3	148630001	158260000	2.41999
A7Primary	3	158260001	158390000	2.65277
A7Primary	3	158390001	164000000	2.40811
A7Primary	3	164000001	164110000	2.97667
A7Primary	3	164110001	176440000	2.39463
A7Primary	3	176440001	176840000	1.86865
A7Primary	3	176840001	178780000	2.39928
A7Primary	3	178780001	186765000	1.91361
A7Primary	3	186765001	186810000	1.46571
A7Primary	3	186810001	186930000	1.92532
A7Primary	3	186930001	187060000	2.52853
A7Primary	3	187060001	198850000	1.97931
A7Primary	3	198850001	199501827	2.43631
A7Liver	3	1	590000	3.7151
A7Liver	3	590001	640000	3.22031
A7Liver	3	640001	14190000	3.69123
A7Liver	3	14190001	14320000	4.23511
A7Liver	3	14320001	38940000	3.72102
A7Liver	3	38940001	46780000	1.70338
A7Liver	3	46780001	46820000	0.0384813
A7Liver	3	46820001	75780000	1.69243
A7Liver	3	75780001	75840000	2.24856
A7Liver	3	75840001	76920000	1.68681
A7Liver	3	76920001	77400000	2.2032
A7Liver	3	77400001	84320000	1.6989
A7Liver	3	84320001	87960000	2.70495
A7Liver	3	87960001	90330000	1.67493
A7Liver	3	90330001	90430000	1.52203
A7Liver	3	90430001	92790000	1.40065
A7Liver	3	92790001	98030000	1.68564
A7Liver	3	98030001	104100000	2.68589
A7Liver	3	104100001	109150000	1.7009
A7Liver	3	109150001	121950000	2.6926
A7Liver	3	121950001	121980000	2.01391
A7Liver	3	121980001	122160000	2.71961
A7Liver	3	122160001	122260000	1.63626
A7Liver	3	122260001	125680000	2.6805
A7Liver	3	125680001	125730000	3.11709
A7Liver	3	125730001	133180000	2.6666
A7Liver	3	133180001	133220000	1.68915
A7Liver	3	133220001	141540000	2.67345
A7Liver	3	141540001	141700000	1.75979
A7Liver	3	141700001	163990000	2.69521
A7Liver	3	163990001	164110000	3.21518
A7Liver	3	164110001	176440000	2.69484
A7Liver	3	176440001	176840000	2.23395
A7Liver	3	176840001	178780000	2.67975
A7Liver	3	178780001	186720000	2.1616
A7Liver	3	186720001	186765000	1.95626
A7Liver	3	186765001	186800000	1.21968
A7Liver	3	186800001	186930000	2.1095
A7Liver	3	186930001	187060000	3.05654
A7Liver	3	187060001	198870000	2.19862
A7Liver	3	198870001	199501827	2.56063
A7Lung	3	1	580000	3.25871
A7Lung	3	580001	640000	2.83903
A7Lung	3	640001	38930000	3.39968
A7Lung	3	38930001	46770000	1.94963
A7Lung	3	46770001	46820000	0.441443
A7Lung	3	46820001	52180000	1.96878
A7Lung	3	52180001	52220000	2.32366
A7Lung	3	52220001	65970000	1.90462
A7Lung	3	65970001	66010000	2.12859
A7Lung	3	66010001	72000000	1.86594
A7Lung	3	72000001	72520000	2.13421
A7Lung	3	72520001	72570000	1.75905
A7Lung	3	72570001	72880000	2.09711
A7Lung	3	72880001	75780000	1.84472
A7Lung	3	75780001	75840000	2.30425
A7Lung	3	75840001	76060000	1.79975
A7Lung	3	76060001	76090000	1.44263
A7Lung	3	76090001	76920000	1.73917
A7Lung	3	76920001	77400000	2.36084
A7Lung	3	77400001	84320000	1.73628
A7Lung	3	84320001	87960000	2.97997
A7Lung	3	87960001	92790000	2.29963
A7Lung	3	92790001	98030000	1.7262
A7Lung	3	98030001	99150000	2.40294
A7Lung	3	99150001	99200000	2.77252
A7Lung	3	99200001	104100000	2.4951
A7Lung	3	104100001	109150000	1.74969
A7Lung	3	109150001	122160000	2.47632
A7Lung	3	122160001	122260000	1.72082
A7Lung	3	122260001	125680000	2.59278
A7Lung	3	125680001	125730000	3.31131
A7Lung	3	125730001	133180000	2.66327
A7Lung	3	133180001	133220000	1.89159
A7Lung	3	133220001	141540000	2.60449
A7Lung	3	141540001	141700000	1.98233
A7Lung	3	141700001	151920000	2.51507
A7Lung	3	151920001	151990000	2.89527
A7Lung	3	151990001	158260000	2.49251
A7Lung	3	158260001	158390000	2.766
A7Lung	3	158390001	163990000	2.4844
A7Lung	3	163990001	164110000	2.9465
A7Lung	3	164110001	176440000	2.44528
A7Lung	3	176440001	176840000	1.78015
A7Lung	3	176840001	178780000	2.50186
A7Lung	3	178780001	182090000	1.81252
A7Lung	3	182090001	182120000	2.02455
A7Lung	3	182120001	184170000	1.79204
A7Lung	3	184170001	186765000	1.97479
A7Lung	3	186765001	186800000	1.27518
A7Lung	3	186800001	186930000	1.94302
A7Lung	3	186930001	187060000	2.61843
A7Lung	3	187060001	194900000	1.89855
A7Lung	3	194900001	195610000	2.10643
A7Lung	3	195610001	195650000	1.7867
A7Lung	3	195650001	196480000	2.04457
A7Lung	3	196480001	196640000	1.79291
A7Lung	3	196640001	196685000	2.0275
A7Lung	3	196685001	196720000	2.96042
A7Lung	3	196720001	198250000	2.00458
A7Lung	3	198250001	198510000	1.81102
A7Lung	3	198510001	198850000	2.07225
A7Lung	3	198850001	199501827	2.65167
A7Rib	3	1	610000	3.31291
A7Rib	3	610001	640000	2.89487
A7Rib	3	640001	18950000	3.42832
A7Rib	3	18950001	18980000	3.79447
A7Rib	3	18980001	38930000	3.39309
A7Rib	3	38930001	46770000	1.99198
A7Rib	3	46770001	46820000	0.486867
A7Rib	3	46820001	75790000	1.97808
A7Rib	3	75790001	75840000	2.4951
A7Rib	3	75840001	76060000	1.99502
A7Rib	3	76060001	76090000	1.59218
A7Rib	3	76090001	76920000	1.89697
A7Rib	3	76920001	77400000	2.63755
A7Rib	3	77400001	84320000	1.90409
A7Rib	3	84320001	87960000	2.62369
A7Rib	3	87960001	98030000	1.8933
A7Rib	3	98030001	104100000	2.66032
A7Rib	3	104100001	109150000	1.91255
A7Rib	3	109150001	121950000	2.65737
A7Rib	3	121950001	121980000	2.18828
A7Rib	3	121980001	122160000	2.66493
A7Rib	3	122160001	122260000	1.92092
A7Rib	3	122260001	125680000	2.74442
A7Rib	3	125680001	125730000	3.36102
A7Rib	3	125730001	133180000	2.77022
A7Rib	3	133180001	133220000	1.8226
A7Rib	3	133220001	141540000	2.71848
A7Rib	3	141540001	141710000	1.99405
A7Rib	3	141710001	151910000	2.69391
A7Rib	3	151910001	151980000	2.92229
A7Rib	3	151980001	163990000	2.67196
A7Rib	3	163990001	164110000	3.40865
A7Rib	3	164110001	176440000	2.65792
A7Rib	3	176440001	176840000	1.91242
A7Rib	3	176840001	178610000	2.68552
A7Rib	3	178610001	178780000	3.25939
A7Rib	3	178780001	186930000	1.95667
A7Rib	3	186930001	187060000	2.7591
A7Rib	3	187060001	198850000	1.99308
A7Rib	3	198850001	199501827	2.78601
A7Kidney	3	1	610000	2.80053
A7Kidney	3	610001	640000	2.45786
A7Kidney	3	640001	38930000	2.8353
A7Kidney	3	38930001	46770000	1.99405
A7Kidney	3	46770001	46820000	1.02101
A7Kidney	3	46820001	75740000	1.97548
A7Kidney	3	75740001	75850000	2.33723
A7Kidney	3	75850001	76920000	1.9583
A7Kidney	3	76920001	77400000	2.41228
A7Kidney	3	77400001	84320000	1.95681
A7Kidney	3	84320001	87960000	2.40794
A7Kidney	3	87960001	90390000	1.93402
A7Kidney	3	90390001	95010000	1.7593
A7Kidney	3	95010001	98030000	1.94801
A7Kidney	3	98030001	104100000	2.38469
A7Kidney	3	104100001	109150000	1.94639
A7Kidney	3	109150001	121950000	2.38419
A7Kidney	3	121950001	121980000	2.10672
A7Kidney	3	121980001	122160000	2.41162
A7Kidney	3	122160001	122260000	1.89146
A7Kidney	3	122260001	125680000	2.41848
A7Kidney	3	125680001	125730000	2.78022
A7Kidney	3	125730001	133180000	2.43699
A7Kidney	3	133180001	133220000	1.89579
A7Kidney	3	133220001	141540000	2.39878
A7Kidney	3	141540001	141710000	1.9737
A7Kidney	3	141710001	163990000	2.40511
A7Kidney	3	163990001	164110000	2.87567
A7Kidney	3	164110001	176440000	2.40744
A7Kidney	3	176440001	176840000	1.9726
A7Kidney	3	176840001	178780000	2.40211
A7Kidney	3	178780001	186930000	1.9564
A7Kidney	3	186930001	187060000	2.40811
A7Kidney	3	187060001	198850000	1.98742
A7Kidney	3	198850001	199501827	2.45105
A7Primary	4	1	60000	1.25545
A7Primary	4	60001	21120000	1.8501
A7Primary	4	21120001	21140000	1.41716
A7Primary	4	21140001	30960000	1.28085
A7Primary	4	30960001	48780000	2.27616
A7Primary	4	48780001	48830000	1.37268
A7Primary	4	48830001	48975000	1.72716
A7Primary	4	48975001	50865000	1.16215
A7Primary	4	50865001	64370000	2.26184
A7Primary	4	64370001	64400000	1.81416
A7Primary	4	64400001	68995000	2.24187
A7Primary	4	68995001	69225000	1.71487
A7Primary	4	69225001	70290000	2.30921
A7Primary	4	70290001	70320000	2.69148
A7Primary	4	70320001	110640000	2.28248
A7Primary	4	110640001	111740000	2.54101
A7Primary	4	111740001	111800000	2.82431
A7Primary	4	111800001	112530000	2.48785
A7Primary	4	112530001	134190000	2.2642
A7Primary	4	134190001	134280000	3.28912
A7Primary	4	134280001	134480000	2.33367
A7Primary	4	134480001	135200000	3.24653
A7Primary	4	135200001	136170000	2.24716
A7Primary	4	136170001	137160000	3.26459
A7Primary	4	137160001	142010000	2.3017
A7Primary	4	142010001	142170000	3.24091
A7Primary	4	142170001	142420000	2.26828
A7Primary	4	142420001	142600000	3.26187
A7Primary	4	142600001	143010000	2.29215
A7Primary	4	143010001	143070000	3.0697
A7Primary	4	143070001	143210000	2.19542
A7Primary	4	143210001	149680000	3.28183
A7Primary	4	149680001	149710000	2.35381
A7Primary	4	149710001	153290000	3.28297
A7Primary	4	153290001	153510000	2.39396
A7Primary	4	153510001	155080000	3.38018
A7Primary	4	155080001	155490000	2.29803
A7Primary	4	155490001	190770000	3.26142
A7Primary	4	190770001	190930000	2.1177
A7Primary	4	190930001	191040000	3.23037
A7Primary	4	191040001	191273063	2.49995
A7Liver	4	1	60000	0.761861
A7Liver	4	60001	480000	1.34471
A7Liver	4	480001	940000	1.49009
A7Liver	4	940001	1030000	1.70185
A7Liver	4	1030001	1720000	1.49185
A7Liver	4	1720001	1780000	1.7469
A7Liver	4	1780001	2070000	1.41235
A7Liver	4	2070001	2210000	1.21875
A7Liver	4	2210001	2320000	1.43774
A7Liver	4	2320001	2740000	1.28521
A7Liver	4	2740001	2810000	1.45427
A7Liver	4	2810001	2890000	1.28289
A7Liver	4	2890001	2920000	1.42454
A7Liver	4	2920001	3200000	1.27394
A7Liver	4	3200001	3620000	1.48226
A7Liver	4	3620001	4250000	1.36245
A7Liver	4	4250001	4300000	1.65153
A7Liver	4	4300001	6840000	1.29675
A7Liver	4	6840001	6920000	1.18304
A7Liver	4	6920001	8685000	1.34789
A7Liver	4	8685001	10980000	1.86542
A7Liver	4	10980001	12950000	1.70019
A7Liver	4	12950001	14510000	1.21537
A7Liver	4	14510001	21130000	1.73363
A7Liver	4	21130001	26790000	0.80681
A7Liver	4	26790001	29350000	0.687009
A7Liver	4	29350001	30960000	0.566678
A7Liver	4	30960001	31180000	1.65233
A7Liver	4	31180001	36310000	1.82374
A7Liver	4	36310001	37720000	1.29128
A7Liver	4	37720001	37890000	1.42791
A7Liver	4	37890001	40390000	1.30441
A7Liver	4	40390001	40500000	1.20957
A7Liver	4	40500001	48150000	1.35435
A7Liver	4	48150001	48330000	1.49786
A7Liver	4	48330001	48780000	1.32482
A7Liver	4	48780001	48830000	0.969491
A7Liver	4	48830001	48960000	1.22893
A7Liver	4	48960001	50865000	0.747217
A7Liver	4	50865001	69055000	1.33802
A7Liver	4	69055001	69195000	0.0797319
A7Liver	4	69195001	83940000	1.25745
A7Liver	4	83940001	84140000	1.16465
A7Liver	4	84140001	105400000	1.26795
A7Liver	4	105400001	105640000	1.44053
A7Liver	4	105640001	111750000	1.27094
A7Liver	4	111750001	111780000	1.48792
A7Liver	4	111780001	122770000	1.27218
A7Liver	4	122770001	122790000	1.37392
A7Liver	4	122790001	123050000	1.52774
A7Liver	4	123050001	123110000	1.37888
A7Liver	4	123110001	123260000	1.24548
A7Liver	4	123260001	123880000	1.40367
A7Liver	4	123880001	134190000	1.29864
A7Liver	4	134190001	134280000	2.36625
A7Liver	4	134280001	134470000	1.32326
A7Liver	4	134470001	135200000	2.34307
A7Liver	4	135200001	136170000	1.27925
A7Liver	4	136170001	137160000	2.37841
A7Liver	4	137160001	140310000	1.27589
A7Liver	4	140310001	140500000	1.76565
A7Liver	4	140500001	142000000	1.88465
A7Liver	4	142000001	142170000	2.90472
A7Liver	4	142170001	142420000	1.97288
A7Liver	4	142420001	142600000	2.89086
A7Liver	4	142600001	143010000	1.88701
A7Liver	4	143010001	143070000	2.75356
A7Liver	4	143070001	143210000	1.87892
A7Liver	4	143210001	144370000	2.95201
A7Liver	4	144370001	144780000	3.49768
A7Liver	4	144780001	149690000	2.93061
A7Liver	4	149690001	149720000	1.85485
A7Liver	4	149720001	153290000	2.87189
A7Liver	4	153290001	153510000	1.9655
A7Liver	4	153510001	153870000	2.98266
A7Liver	4	153870001	155080000	2.32931
A7Liver	4	155080001	155490000	1.25414
A7Liver	4	155490001	187530000	2.33691
A7Liver	4	187530001	189280000	2.75891
A7Liver	4	189280001	190770000	2.39728
A7Liver	4	190770001	190920000	1.47713
A7Liver	4	190920001	191030000	2.63189
A7Liver	4	191030001	191120000	2.0043
A7Liver	4	191120001	191273063	2.52293
A7Lung	4	1	60000	1.07007
A7Lung	4	60001	3530000	1.94787
A7Lung	4	3530001	3610000	2.5865
A7Lung	4	3610001	10380000	1.95884
A7Lung	4	10380001	20210000	1.77289
A7Lung	4	20210001	20260000	1.92159
A7Lung	4	20260001	21110000	1.71451
A7Lung	4	21110001	23320000	1.12592
A7Lung	4	23320001	25950000	1.23183
A7Lung	4	25950001	30960000	1.0946
A7Lung	4	30960001	37060000	2.33496
A7Lung	4	37060001	37830000	2.61607
A7Lung	4	37830001	37890000	2.9926
A7Lung	4	37890001	48780000	2.45156
A7Lung	4	48780001	48960000	1.96305
A7Lung	4	48960001	50865000	1.14886
A7Lung	4	50865001	69045000	2.39214
A7Lung	4	69045001	69170000	1.76211
A7Lung	4	69170001	71910000	2.42654
A7Lung	4	71910001	72000000	2.68794
A7Lung	4	72000001	111740000	2.4257
A7Lung	4	111740001	111800000	2.70495
A7Lung	4	111800001	119930000	2.37594
A7Lung	4	119930001	119990000	2.73815
A7Lung	4	119990001	134190000	2.39944
A7Lung	4	134190001	134280000	3.56376
A7Lung	4	134280001	134490000	2.42486
A7Lung	4	134490001	135200000	3.5225
A7Lung	4	135200001	136170000	2.31514
A7Lung	4	136170001	137160000	3.52519
A7Lung	4	137160001	142000000	2.43733
A7Lung	4	142000001	142170000	3.65659
A7Lung	4	142170001	142420000	2.46741
A7Lung	4	142420001	142600000	3.69737
A7Lung	4	142600001	143010000	2.39346
A7Lung	4	143010001	143070000	3.47738
A7Lung	4	143070001	143210000	2.36739
A7Lung	4	143210001	149690000	3.71999
A7Lung	4	149690001	149720000	2.62806
A7Lung	4	149720001	153290000	3.75132
A7Lung	4	153290001	153510000	2.53942
A7Lung	4	153510001	154130000	3.85652
A7Lung	4	154130001	154180000	4.41771
A7Lung	4	154180001	155080000	3.95643
A7Lung	4	155080001	155490000	2.46964
A7Lung	4	155490001	174100000	3.65558
A7Lung	4	174100001	174180000	4.11274
A7Lung	4	174180001	176330000	3.64495
A7Lung	4	176330001	176360000	3.19297
A7Lung	4	176360001	190770000	3.73576
A7Lung	4	190770001	190920000	2.11462
A7Lung	4	190920001	191040000	3.88846
A7Lung	4	191040001	191273063	2.71584
A7Rib	4	1	110000	1.46459
A7Rib	4	110001	3540000	2.05609
A7Rib	4	3540001	3630000	2.40211
A7Rib	4	3630001	7000000	1.98935
A7Rib	4	7000001	7090000	2.1974
A7Rib	4	7090001	21120000	1.92559
A7Rib	4	21120001	30960000	1.19831
A7Rib	4	30960001	48780000	2.55283
A7Rib	4	48780001	48860000	2.29453
A7Rib	4	48860001	48960000	1.83248
A7Rib	4	48960001	49300000	1.39571
A7Rib	4	49300001	50865000	1.84881
A7Rib	4	50865001	69045000	2.51368
A7Rib	4	69045001	69195000	2.0494
A7Rib	4	69195001	92250000	2.55054
A7Rib	4	92250001	92780000	3.16916
A7Rib	4	92780001	95500000	2.5003
A7Rib	4	95500001	95850000	2.74994
A7Rib	4	95850001	132860000	2.51996
A7Rib	4	132860001	132910000	1.90805
A7Rib	4	132910001	134190000	2.48682
A7Rib	4	134190001	134280000	3.81478
A7Rib	4	134280001	134490000	2.55726
A7Rib	4	134490001	135200000	3.75367
A7Rib	4	135200001	136170000	2.48096
A7Rib	4	136170001	137170000	3.762
A7Rib	4	137170001	142000000	2.54894
A7Rib	4	142000001	142170000	3.77585
A7Rib	4	142170001	142420000	2.52101
A7Rib	4	142420001	142600000	3.79658
A7Rib	4	142600001	143010000	2.49891
A7Rib	4	143010001	143070000	3.602
A7Rib	4	143070001	143200000	2.45207
A7Rib	4	143200001	149690000	3.85732
A7Rib	4	149690001	149720000	2.73397
A7Rib	4	149720001	153290000	3.88469
A7Rib	4	153290001	153510000	2.58005
A7Rib	4	153510001	155080000	3.98671
A7Rib	4	155080001	155490000	2.51438
A7Rib	4	155490001	170160000	3.83839
A7Rib	4	170160001	170290000	4.17536
A7Rib	4	170290001	190770000	3.85385
A7Rib	4	190770001	190920000	2.2839
A7Rib	4	190920001	191040000	3.79974
A7Rib	4	191040001	191273063	2.89307
A7Kidney	4	1	100000	1.58887
A7Kidney	4	100001	3540000	2.03017
A7Kidney	4	3540001	3610000	2.55478
A7Kidney	4	3610001	12950000	1.95966
A7Kidney	4	12950001	14510000	1.4838
A7Kidney	4	14510001	21120000	1.92559
A7Kidney	4	21120001	30960000	1.49942
A7Kidney	4	30960001	48830000	1.96115
A7Kidney	4	48830001	48860000	2.23241
A7Kidney	4	48860001	48920000	1.74908
A7Kidney	4	48920001	50865000	1.44824
A7Kidney	4	50865001	134190000	1.94033
A7Kidney	4	134190001	134280000	2.43733
A7Kidney	4	134280001	134480000	2.01922
A7Kidney	4	134480001	135200000	2.40327
A7Kidney	4	135200001	136170000	1.9476
A7Kidney	4	136170001	137170000	2.4158
A7Kidney	4	137170001	142010000	1.95911
A7Kidney	4	142010001	142170000	2.33448
A7Kidney	4	142170001	142420000	1.91414
A7Kidney	4	142420001	142590000	2.33561
A7Kidney	4	142590001	143020000	1.92372
A7Kidney	4	143020001	143070000	2.35447
A7Kidney	4	143070001	143200000	1.86284
A7Kidney	4	143200001	149680000	2.3715
A7Kidney	4	149680001	149710000	1.9666
A7Kidney	4	149710001	153290000	2.39346
A7Kidney	4	153290001	153510000	1.94342
A7Kidney	4	153510001	155080000	2.41647
A7Kidney	4	155080001	155490000	1.92066
A7Kidney	4	155490001	190770000	2.39961
A7Kidney	4	190770001	190920000	1.75005
A7Kidney	4	190920001	191030000	2.38915
A7Kidney	4	191030001	191170000	2.07441
A7Kidney	4	191170001	191273063	2.33157
A7Primary	5	1	2210000	2.97915
A7Primary	5	2210001	34300000	2.48854
A7Primary	5	34300001	42580000	3.01049
A7Primary	5	42580001	45940000	2.46075
A7Primary	5	45940001	49510000	2.0313
A7Primary	5	49510001	49590000	2.52293
A7Primary	5	49590001	50950000	3.18921
A7Primary	5	50950001	51120000	4.60181
A7Primary	5	51120001	52790000	1.76431
A7Primary	5	52790001	61620000	1.30822
A7Primary	5	61620001	61640000	1.56689
A7Primary	5	61640001	76870000	1.32079
A7Primary	5	76870001	77360000	2.35332
A7Primary	5	77360001	79290000	1.82147
A7Primary	5	79290001	80840000	2.33076
A7Primary	5	80840001	81410000	1.81278
A7Primary	5	81410001	82030000	2.30841
A7Primary	5	82030001	82960000	2.78003
A7Primary	5	82960001	83080000	2.23845
A7Primary	5	83080001	84570000	2.74556
A7Primary	5	84570001	85810000	1.75115
A7Primary	5	85810001	86410000	1.25458
A7Primary	5	86410001	87990000	1.77313
A7Primary	5	87990001	88030000	2.11081
A7Primary	5	88030001	92930000	1.76822
A7Primary	5	92930001	92970000	2.07959
A7Primary	5	92970001	95160000	1.77203
A7Primary	5	95160001	95250000	2.07873
A7Primary	5	95250001	150340000	1.81315
A7Primary	5	150340001	150540000	2.07125
A7Primary	5	150540001	158030000	1.84408
A7Primary	5	158030001	158100000	1.39523
A7Primary	5	158100001	158140000	1.80763
A7Primary	5	158140001	158200000	1.37287
A7Primary	5	158200001	180857866	1.85151
A7Liver	5	1	8760000	1.81152
A7Liver	5	8760001	8850000	1.64558
A7Liver	5	8850001	13045000	1.82197
A7Liver	5	13045001	13175000	3.53032
A7Liver	5	13175001	16050000	1.82906
A7Liver	5	16050001	16080000	2.02736
A7Liver	5	16080001	17060000	1.78027
A7Liver	5	17060001	17130000	1.58942
A7Liver	5	17130001	21530000	1.7692
A7Liver	5	21530001	21610000	2.33011
A7Liver	5	21610001	29680000	1.78151
A7Liver	5	29680001	45960000	2.45649
A7Liver	5	45960001	46350000	2.20259
A7Liver	5	46350001	49610000	1.92706
A7Liver	5	49610001	52770000	2.18919
A7Liver	5	52770001	52790000	2.00806
A7Liver	5	52790001	76870000	1.16248
A7Liver	5	76870001	77360000	3.16982
A7Liver	5	77360001	79290000	2.13924
A7Liver	5	79290001	80840000	3.09706
A7Liver	5	80840001	81410000	2.1786
A7Liver	5	81410001	82030000	3.16017
A7Liver	5	82030001	82960000	4.1797
A7Liver	5	82960001	83080000	3.15951
A7Liver	5	83080001	84570000	4.17478
A7Liver	5	84570001	85800000	2.17981
A7Liver	5	85800001	86410000	1.16231
A7Liver	5	86410001	107280000	1.8405
A7Liver	5	107280001	107370000	2.84337
A7Liver	5	107370001	122940000	1.83655
A7Liver	5	122940001	122970000	2.06494
A7Liver	5	122970001	134530000	1.82336
A7Liver	5	134530001	134600000	2.56988
A7Liver	5	134600001	158030000	1.84676
A7Liver	5	158030001	158100000	1.20999
A7Liver	5	158100001	158140000	1.93643
A7Liver	5	158140001	158200000	1.22944
A7Liver	5	158200001	168060000	1.82614
A7Liver	5	168060001	177150000	2.1845
A7Liver	5	177150001	177180000	1.86917
A7Liver	5	177180001	180857866	2.14607
A7Lung	5	1	2210000	3.42998
A7Lung	5	2210001	12950000	1.91959
A7Lung	5	12950001	13175000	2.71434
A7Lung	5	13175001	21550000	1.85639
A7Lung	5	21550001	21610000	2.30569
A7Lung	5	21610001	34300000	1.79651
A7Lung	5	34300001	42580000	3.21786
A7Lung	5	42580001	43670000	1.92012
A7Lung	5	43670001	47955000	1.73496
A7Lung	5	47955001	49520000	2.43834
A7Lung	5	49520001	50940000	2.99177
A7Lung	5	50940001	51120000	4.16062
A7Lung	5	51120001	52790000	1.79278
A7Lung	5	52790001	54850000	1.18871
A7Lung	5	54850001	54950000	1.35482
A7Lung	5	54950001	55340000	1.18698
A7Lung	5	55340001	55460000	1.35407
A7Lung	5	55460001	76870000	1.18912
A7Lung	5	76870001	77360000	2.62479
A7Lung	5	77360001	79290000	1.90871
A7Lung	5	79290001	80830000	2.6119
A7Lung	5	80830001	81080000	1.81315
A7Lung	5	81080001	81290000	1.97657
A7Lung	5	81290001	81410000	1.81202
A7Lung	5	81410001	82030000	2.51664
A7Lung	5	82030001	82960000	3.12012
A7Lung	5	82960001	83080000	2.41747
A7Lung	5	83080001	84570000	3.02241
A7Lung	5	84570001	85810000	1.77535
A7Lung	5	85810001	86410000	1.1242
A7Lung	5	86410001	95170000	1.75954
A7Lung	5	95170001	95250000	2.06652
A7Lung	5	95250001	101460000	1.76455
A7Lung	5	101460001	158030000	2.49286
A7Lung	5	158030001	158100000	1.22833
A7Lung	5	158100001	158140000	2.43513
A7Lung	5	158140001	158200000	1.19964
A7Lung	5	158200001	167140000	2.39546
A7Lung	5	167140001	180857866	2.64378
A7Rib	5	1	2210000	3.49187
A7Rib	5	2210001	12850000	1.93898
A7Rib	5	12850001	13045000	2.34746
A7Rib	5	13045001	13175000	4.25719
A7Rib	5	13175001	21510000	1.95274
A7Rib	5	21510001	21610000	2.34421
A7Rib	5	21610001	34300000	1.93294
A7Rib	5	34300001	42580000	3.44905
A7Rib	5	42580001	52790000	1.92119
A7Rib	5	52790001	76870000	1.21807
A7Rib	5	76870001	76890000	2.40577
A7Rib	5	76890001	77360000	2.75853
A7Rib	5	77360001	79290000	2.00444
A7Rib	5	79290001	80840000	2.74746
A7Rib	5	80840001	81410000	1.98261
A7Rib	5	81410001	82030000	2.64286
A7Rib	5	82030001	82960000	3.36429
A7Rib	5	82960001	83080000	2.61679
A7Rib	5	83080001	84570000	3.30993
A7Rib	5	84570001	85800000	1.91707
A7Rib	5	85800001	86410000	1.21008
A7Rib	5	86410001	90470000	1.92066
A7Rib	5	90470001	90820000	2.11477
A7Rib	5	90820001	125910000	1.92773
A7Rib	5	125910001	126230000	2.1227
A7Rib	5	126230001	158030000	1.9726
A7Rib	5	158030001	158100000	1.19582
A7Rib	5	158100001	158140000	1.95735
A7Rib	5	158140001	158200000	1.23063
A7Rib	5	158200001	180857866	1.97274
A7Kidney	5	1	12850000	2.1685
A7Kidney	5	12850001	13045000	2.40411
A7Kidney	5	13045001	13175000	3.22344
A7Kidney	5	13175001	21510000	2.15741
A7Kidney	5	21510001	21610000	2.36592
A7Kidney	5	21610001	45940000	2.18223
A7Kidney	5	45940001	49590000	1.9763
A7Kidney	5	49590001	50950000	2.35757
A7Kidney	5	50950001	51120000	2.70738
A7Kidney	5	51120001	52790000	1.94814
A7Kidney	5	52790001	76870000	1.52319
A7Kidney	5	76870001	77360000	2.43496
A7Kidney	5	77360001	79290000	1.9888
A7Kidney	5	79290001	80840000	2.43446
A7Kidney	5	80840001	81410000	1.97589
A7Kidney	5	81410001	82040000	2.38717
A7Kidney	5	82040001	82960000	2.84179
A7Kidney	5	82960001	83070000	2.38138
A7Kidney	5	83070001	84570000	2.84534
A7Kidney	5	84570001	85810000	1.97178
A7Kidney	5	85810001	86410000	1.4991
A7Kidney	5	86410001	134530000	1.97055
A7Kidney	5	134530001	134600000	2.46075
A7Kidney	5	134600001	135120000	2.03397
A7Kidney	5	135120001	135190000	2.20947
A7Kidney	5	135190001	158030000	1.98798
A7Kidney	5	158030001	158100000	1.51572
A7Kidney	5	158100001	158140000	1.97808
A7Kidney	5	158140001	158200000	1.51856
A7Kidney	5	158200001	180857866	1.98701
A7Primary	6	1	770000	2.76945
A7Primary	6	770001	800000	2.4294
A7Primary	6	800001	9080000	2.84258
A7Primary	6	9080001	9115000	3.25871
A7Primary	6	9115001	27830000	2.78389
A7Primary	6	27830001	30570000	1.87996
A7Primary	6	30570001	32050000	2.83117
A7Primary	6	32050001	32120000	2.06752
A7Primary	6	32120001	34690000	2.80967
A7Primary	6	34690001	38850000	1.9172
A7Primary	6	38850001	57310000	2.78273
A7Primary	6	57310001	57690000	2.17151
A7Primary	6	57690001	58220000	1.77744
A7Primary	6	58220001	58840000	2.66253
A7Primary	6	58840001	58880000	2.36084
A7Primary	6	58880001	62000000	1.49578
A7Primary	6	62000001	62210000	1.71072
A7Primary	6	62210001	62310000	1.57145
A7Primary	6	62310001	86210000	1.79676
A7Primary	6	86210001	86260000	2.09827
A7Primary	6	86260001	100130000	1.8168
A7Primary	6	100130001	100180000	2.0416
A7Primary	6	100180001	101000000	1.80163
A7Primary	6	101000001	101060000	2.07398
A7Primary	6	101060001	107280000	1.81152
A7Primary	6	107280001	107360000	2.10074
A7Primary	6	107360001	114310000	1.86568
A7Primary	6	114310001	114340000	2.07211
A7Primary	6	114340001	115440000	1.79813
A7Primary	6	115440001	115615000	1.24677
A7Primary	6	115615001	148790000	1.83961
A7Primary	6	148790001	149410000	2.41731
A7Primary	6	149410001	150000000	1.89356
A7Primary	6	150000001	150080000	1.3704
A7Primary	6	150080001	157650000	1.86982
A7Primary	6	157650001	157950000	2.97894
A7Primary	6	157950001	158440000	1.99875
A7Primary	6	158440001	158500000	1.74412
A7Primary	6	158500001	159270000	1.9681
A7Primary	6	159270001	159330000	1.76724
A7Primary	6	159330001	170899992	1.93187
A7Liver	6	1	200000	3.12033
A7Liver	6	200001	330000	2.7683
A7Liver	6	330001	1640000	3.22433
A7Liver	6	1640001	1780000	3.98865
A7Liver	6	1780001	3320000	3.20028
A7Liver	6	3320001	3370000	3.50351
A7Liver	6	3370001	9090000	3.17906
A7Liver	6	9090001	9190000	4.31512
A7Liver	6	9190001	27830000	3.16674
A7Liver	6	27830001	30570000	1.60336
A7Liver	6	30570001	32050000	3.09856
A7Liver	6	32050001	32120000	2.25762
A7Liver	6	32120001	34690000	3.10652
A7Liver	6	34690001	38850000	1.63354
A7Liver	6	38850001	56340000	3.23777
A7Liver	6	56340001	56530000	3.59153
A7Liver	6	56530001	57310000	3.29071
A7Liver	6	57310001	57470000	2.457
A7Liver	6	57470001	57680000	2.14533
A7Liver	6	57680001	58220000	1.71309
A7Liver	6	58220001	58880000	3.2154
A7Liver	6	58880001	62460000	1.67157
A7Liver	6	62460001	62710000	1.24281
A7Liver	6	62710001	148790000	1.74981
A7Liver	6	148790001	149420000	2.78408
A7Liver	6	149420001	149940000	1.76418
A7Liver	6	149940001	150000000	1.56461
A7Liver	6	150000001	150070000	0.688439
A7Liver	6	150070001	157830000	1.7463
A7Liver	6	157830001	157895000	2.11756
A7Liver	6	157895001	170899992	1.78794
A7Lung	6	1	3700000	3.35939
A7Lung	6	3700001	3880000	3.79526
A7Lung	6	3880001	9080000	3.28228
A7Lung	6	9080001	9190000	4.10647
A7Lung	6	9190001	27830000	3.24226
A7Lung	6	27830001	30570000	1.91123
A7Lung	6	30570001	32050000	3.44236
A7Lung	6	32050001	32120000	1.93845
A7Lung	6	32120001	34690000	3.36802
A7Lung	6	34690001	36240000	1.99004
A7Lung	6	36240001	36290000	1.83375
A7Lung	6	36290001	37910000	2.05423
A7Lung	6	37910001	38840000	1.85087
A7Lung	6	38840001	57310000	3.21318
A7Lung	6	57310001	57690000	2.34974
A7Lung	6	57690001	58220000	1.79714
A7Lung	6	58220001	58880000	3.03185
A7Lung	6	58880001	63610000	1.75918
A7Lung	6	63610001	63640000	2.06623
A7Lung	6	63640001	101000000	1.82817
A7Lung	6	101000001	101040000	2.12447
A7Lung	6	101040001	107280000	1.83109
A7Lung	6	107280001	107360000	2.26907
A7Lung	6	107360001	109070000	1.96033
A7Lung	6	109070001	109200000	2.19649
A7Lung	6	109200001	115450000	1.89934
A7Lung	6	115450001	115615000	2.54294
A7Lung	6	115615001	119180000	1.84779
A7Lung	6	119180001	119230000	2.09333
A7Lung	6	119230001	148790000	1.87228
A7Lung	6	148790001	149420000	2.73815
A7Lung	6	149420001	150000000	1.96878
A7Lung	6	150000001	150080000	1.28191
A7Lung	6	150080001	170899992	1.97479
A7Rib	6	1	1520000	2.70139
A7Rib	6	1520001	1640000	3.34174
A7Rib	6	1640001	1780000	4.19538
A7Rib	6	1780001	9090000	3.51129
A7Rib	6	9090001	9190000	4.90822
A7Rib	6	9190001	16720000	3.49332
A7Rib	6	16720001	27830000	2.71697
A7Rib	6	27830001	30570000	1.23688
A7Rib	6	30570001	32050000	2.06723
A7Rib	6	32050001	32120000	1.19615
A7Rib	6	32120001	33870000	2.03934
A7Rib	6	33870001	34690000	2.80053
A7Rib	6	34690001	35030000	1.30369
A7Rib	6	35030001	35140000	0.962194
A7Rib	6	35140001	37150000	1.28547
A7Rib	6	37150001	37240000	1.41676
A7Rib	6	37240001	38840000	1.25571
A7Rib	6	38840001	53670000	2.7134
A7Rib	6	53670001	54990000	1.93428
A7Rib	6	54990001	55660000	2.61534
A7Rib	6	55660001	57310000	3.43617
A7Rib	6	57310001	57470000	2.64579
A7Rib	6	57470001	57680000	2.34909
A7Rib	6	57680001	58220000	1.89632
A7Rib	6	58220001	58880000	3.2882
A7Rib	6	58880001	114310000	1.94544
A7Rib	6	114310001	114340000	2.25855
A7Rib	6	114340001	115385000	1.90805
A7Rib	6	115385001	115450000	2.10979
A7Rib	6	115450001	115615000	5.01101
A7Rib	6	115615001	118700000	1.9406
A7Rib	6	118700001	118730000	1.70622
A7Rib	6	118730001	148790000	1.96455
A7Rib	6	148790001	149420000	2.73967
A7Rib	6	149420001	150000000	2.0375
A7Rib	6	150000001	150070000	1.29226
A7Rib	6	150070001	157830000	1.99073
A7Rib	6	157830001	157895000	1.32097
A7Rib	6	157895001	170899992	1.99986
A7Kidney	6	1	200000	2.69895
A7Kidney	6	200001	340000	2.45462
A7Kidney	6	340001	1640000	2.72886
A7Kidney	6	1640001	1780000	3.13768
A7Kidney	6	1780001	9090000	2.75204
A7Kidney	6	9090001	9190000	3.66065
A7Kidney	6	9190001	27830000	2.72943
A7Kidney	6	27830001	30550000	1.9844
A7Kidney	6	30550001	30570000	2.15069
A7Kidney	6	30570001	32050000	2.77387
A7Kidney	6	32050001	32120000	1.70232
A7Kidney	6	32120001	34690000	2.766
A7Kidney	6	34690001	38840000	2.01238
A7Kidney	6	38840001	57310000	2.71547
A7Kidney	6	57310001	57680000	2.22839
A7Kidney	6	57680001	58220000	1.94087
A7Kidney	6	58220001	58880000	2.63902
A7Kidney	6	58880001	62460000	1.87631
A7Kidney	6	62460001	62710000	1.48895
A7Kidney	6	62710001	63610000	1.94544
A7Kidney	6	63610001	63640000	2.21315
A7Kidney	6	63640001	148790000	1.9681
A7Kidney	6	148790001	149420000	2.43969
A7Kidney	6	149420001	150000000	2.005
A7Kidney	6	150000001	150070000	1.63048
A7Kidney	6	150070001	170899992	2.00569
A7Primary	7	1	47180000	1.82463
A7Primary	7	47180001	47620000	2.02834
A7Primary	7	47620001	55050000	1.80613
A7Primary	7	55050001	55630000	2.00945
A7Primary	7	55630001	55810000	1.79913
A7Primary	7	55810001	55860000	1.29119
A7Primary	7	55860001	57690000	1.76455
A7Primary	7	57690001	57760000	2.25168
A7Primary	7	57760001	57950000	1.77485
A7Primary	7	57950001	61340000	1.396
A7Primary	7	61340001	61480000	1.9099
A7Primary	7	61480001	62110000	1.4711
A7Primary	7	62110001	75980000	1.8025
A7Primary	7	75980001	76020000	2.30985
A7Primary	7	76020001	96430000	1.7632
A7Primary	7	96430001	96500000	1.99115
A7Primary	7	96500001	121710000	1.79552
A7Primary	7	121710001	121750000	2.04047
A7Primary	7	121750001	126660000	1.74872
A7Primary	7	126660001	126690000	2.07685
A7Primary	7	126690001	141690000	1.8363
A7Primary	7	141690001	141720000	4.47814
A7Primary	7	141720001	150110000	1.80138
A7Primary	7	150110001	150140000	2.13406
A7Primary	7	150140001	151510000	1.95816
A7Primary	7	151510001	151750000	1.62744
A7Primary	7	151750001	152140000	1.79539
A7Primary	7	152140001	152260000	1.99267
A7Primary	7	152260001	153130000	1.81542
A7Primary	7	153130001	155500000	2.37051
A7Primary	7	155500001	156170000	1.93845
A7Primary	7	156170001	156370000	1.72907
A7Primary	7	156370001	158630000	1.89303
A7Primary	7	158630001	158710000	2.6605
A7Primary	7	158710001	158821424	1.884
A7Liver	7	1	55810000	2.2087
A7Liver	7	55810001	55860000	1.20455
A7Liver	7	55860001	56980000	2.1076
A7Liver	7	56980001	57110000	1.77621
A7Liver	7	57110001	57650000	2.09711
A7Liver	7	57650001	57720000	1.86969
A7Liver	7	57720001	57760000	2.96308
A7Liver	7	57760001	57950000	2.09231
A7Liver	7	57950001	61340000	1.73616
A7Liver	7	61340001	61630000	2.24295
A7Liver	7	61630001	61680000	1.71987
A7Liver	7	61680001	62700000	1.97438
A7Liver	7	62700001	62735000	1.62225
A7Liver	7	62735001	87800000	2.13672
A7Liver	7	87800001	87840000	2.41279
A7Liver	7	87840001	111620000	2.16475
A7Liver	7	111620001	111910000	2.52871
A7Liver	7	111910001	151560000	2.18207
A7Liver	7	151560001	151620000	1.62507
A7Liver	7	151620001	151700000	2.1057
A7Liver	7	151700001	151750000	1.39959
A7Liver	7	151750001	153130000	2.13628
A7Liver	7	153130001	155500000	3.16214
A7Liver	7	155500001	158821424	2.18223
A7Lung	7	1	320000	2.04741
A7Lung	7	320001	23770000	1.856
A7Lung	7	23770001	23830000	1.21529
A7Lung	7	23830001	35970000	1.9168
A7Lung	7	35970001	36330000	2.15472
A7Lung	7	36330001	45870000	1.88257
A7Lung	7	45870001	45900000	2.30138
A7Lung	7	45900001	47180000	1.88675
A7Lung	7	47180001	47850000	2.10774
A7Lung	7	47850001	55810000	1.86
A7Lung	7	55810001	55860000	1.28032
A7Lung	7	55860001	57055000	1.90792
A7Lung	7	57055001	57110000	1.24574
A7Lung	7	57110001	57690000	1.84753
A7Lung	7	57690001	57760000	2.33982
A7Lung	7	57760001	57950000	1.84472
A7Lung	7	57950001	61340000	1.65806
A7Lung	7	61340001	61470000	2.273
A7Lung	7	61470001	62700000	1.78003
A7Lung	7	62700001	62735000	1.20631
A7Lung	7	62735001	63370000	1.86904
A7Lung	7	63370001	63410000	2.15861
A7Lung	7	63410001	73840000	1.94006
A7Lung	7	73840001	74120000	1.68822
A7Lung	7	74120001	75950000	1.97356
A7Lung	7	75950001	76005000	1.74981
A7Lung	7	76005001	76120000	1.48011
A7Lung	7	76120001	76410000	1.35585
A7Lung	7	76410001	76450000	1.51456
A7Lung	7	76450001	97370000	1.7767
A7Lung	7	97370001	100780000	2.01196
A7Lung	7	100780001	100850000	1.36282
A7Lung	7	100850001	109320000	1.88152
A7Lung	7	109320001	110230000	2.3327
A7Lung	7	110230001	151540000	1.85369
A7Lung	7	151540001	151750000	1.62552
A7Lung	7	151750001	153130000	1.92559
A7Lung	7	153130001	155500000	2.66383
A7Lung	7	155500001	155760000	2.04542
A7Lung	7	155760001	155790000	1.71166
A7Lung	7	155790001	156190000	2.07613
A7Lung	7	156190001	156360000	1.80976
A7Lung	7	156360001	158650000	1.99391
A7Lung	7	158650001	158770000	1.73207
A7Lung	7	158770001	158821424	2.00333
A7Rib	7	1	1230000	2.0082
A7Rib	7	1230001	1260000	1.74569
A7Rib	7	1260001	6750000	2.03172
A7Rib	7	6750001	6800000	1.67876
A7Rib	7	6800001	23410000	1.93549
A7Rib	7	23410001	23550000	2.14667
A7Rib	7	23550001	25950000	1.96523
A7Rib	7	25950001	26190000	2.31578
A7Rib	7	26190001	39100000	1.96224
A7Rib	7	39100001	40740000	1.22927
A7Rib	7	40740001	41500000	1.38003
A7Rib	7	41500001	45010000	1.24186
A7Rib	7	45010001	55810000	1.95085
A7Rib	7	55810001	55860000	1.37287
A7Rib	7	55860001	57055000	1.95952
A7Rib	7	57055001	57110000	1.16014
A7Rib	7	57110001	57710000	1.93992
A7Rib	7	57710001	57760000	3.03964
A7Rib	7	57760001	62700000	1.90343
A7Rib	7	62700001	62735000	1.19922
A7Rib	7	62735001	68670000	1.99294
A7Rib	7	68670001	68960000	2.41095
A7Rib	7	68960001	70900000	1.95152
A7Rib	7	70900001	76005000	1.28351
A7Rib	7	76005001	76530000	1.46632
A7Rib	7	76530001	86260000	1.20339
A7Rib	7	86260001	133810000	1.95288
A7Rib	7	133810001	134120000	2.1643
A7Rib	7	134120001	151560000	1.9681
A7Rib	7	151560001	151620000	1.71927
A7Rib	7	151620001	151700000	2.05708
A7Rib	7	151700001	151750000	1.63614
A7Rib	7	151750001	153120000	1.96455
A7Rib	7	153120001	153140000	2.22314
A7Rib	7	153140001	155500000	2.70045
A7Rib	7	155500001	158630000	2.00125
A7Rib	7	158630001	158710000	1.34733
A7Rib	7	158710001	158821424	1.98343
A7Kidney	7	1	320000	2.02778
A7Kidney	7	320001	580000	1.48875
A7Kidney	7	580001	47430000	1.97506
A7Kidney	7	47430001	47500000	2.18192
A7Kidney	7	47500001	55810000	1.96728
A7Kidney	7	55810001	55860000	1.59107
A7Kidney	7	55860001	57055000	1.9844
A7Kidney	7	57055001	57110000	1.45932
A7Kidney	7	57110001	57710000	1.95531
A7Kidney	7	57710001	57760000	2.31932
A7Kidney	7	57760001	57940000	1.94828
A7Kidney	7	57940001	61340000	1.7256
A7Kidney	7	61340001	61630000	2.06179
A7Kidney	7	61630001	62100000	1.78485
A7Kidney	7	62100001	62700000	1.94127
A7Kidney	7	62700001	62735000	1.48638
A7Kidney	7	62735001	142980000	1.96142
A7Kidney	7	142980001	143085000	2.1283
A7Kidney	7	143085001	151570000	1.96782
A7Kidney	7	151570001	151620000	1.6689
A7Kidney	7	151620001	151700000	2.0025
A7Kidney	7	151700001	151750000	1.71285
A7Kidney	7	151750001	153130000	1.96796
A7Kidney	7	153130001	155500000	2.40928
A7Kidney	7	155500001	158821424	2.01321
A7Primary	8	1	1810000	1.44884
A7Primary	8	1810001	2250000	1.98096
A7Primary	8	2250001	3250000	1.78324
A7Primary	8	3250001	3580000	1.28467
A7Primary	8	3580001	4540000	1.76027
A7Primary	8	4540001	4900000	2.24389
A7Primary	8	4900001	6390000	1.77301
A7Primary	8	6390001	7095000	1.91202
A7Primary	8	7095001	7230000	2.74233
A7Primary	8	7230001	7530000	1.91693
A7Primary	8	7530001	7845000	1.45357
A7Primary	8	7845001	8100000	1.93241
A7Primary	8	8100001	8130000	1.54875
A7Primary	8	8130001	12000000	1.89395
A7Primary	8	12000001	12330000	1.68681
A7Primary	8	12330001	12360000	2.50794
A7Primary	8	12360001	12490000	1.59405
A7Primary	8	12490001	14220000	1.76736
A7Primary	8	14220001	15550000	2.21822
A7Primary	8	15550001	16300000	1.73821
A7Primary	8	16300001	16370000	2.28977
A7Primary	8	16370001	18720000	1.8045
A7Primary	8	18720001	18870000	2.34876
A7Primary	8	18870001	19370000	2.86275
A7Primary	8	19370001	19670000	1.89474
A7Primary	8	19670001	19940000	1.30803
A7Primary	8	19940001	19970000	2.24638
A7Primary	8	19970001	20120000	1.40932
A7Primary	8	20120001	20930000	2.37693
A7Primary	8	20930001	21910000	1.91308
A7Primary	8	21910001	24370000	2.37331
A7Primary	8	24370001	25880000	1.79938
A7Primary	8	25880001	26040000	2.42587
A7Primary	8	26040001	26300000	2.83726
A7Primary	8	26300001	26700000	2.38915
A7Primary	8	26700001	27120000	1.80475
A7Primary	8	27120001	27430000	1.99253
A7Primary	8	27430001	27510000	1.51792
A7Primary	8	27510001	27650000	1.95342
A7Primary	8	27650001	28410000	2.36953
A7Primary	8	28410001	28820000	3.68101
A7Primary	8	28820001	28860000	2.31434
A7Primary	8	28860001	28910000	1.73015
A7Primary	8	28910001	30290000	2.36969
A7Primary	8	30290001	30520000	1.8649
A7Primary	8	30520001	30560000	2.0734
A7Primary	8	30560001	31660000	1.76822
A7Primary	8	31660001	37070000	1.25154
A7Primary	8	37070001	37890000	3.27933
A7Primary	8	37890001	38210000	2.70082
A7Primary	8	38210001	38310000	1.32125
A7Primary	8	38310001	38350000	1.69326
A7Primary	8	38350001	38820000	3.26052
A7Primary	8	38820001	38880000	1.83312
A7Primary	8	38880001	39030000	3.26142
A7Primary	8	39030001	39550000	2.68682
A7Primary	8	39550001	39970000	1.26839
A7Primary	8	39970001	40650000	3.93974
A7Primary	8	40650001	40750000	4.46048
A7Primary	8	40750001	41070000	3.77088
A7Primary	8	41070001	42230000	4.92151
A7Primary	8	42230001	42280000	5.28206
A7Primary	8	42280001	42550000	4.86419
A7Primary	8	42550001	42620000	4.37172
A7Primary	8	42620001	42820000	5.18844
A7Primary	8	42820001	43010000	4.73577
A7Primary	8	43010001	43260000	4.00083
A7Primary	8	43260001	43340000	2.40261
A7Primary	8	43340001	43560000	5.03398
A7Primary	8	43560001	43880000	4.54065
A7Primary	8	43880001	45455000	3.89278
A7Primary	8	45455001	59600000	3.45719
A7Primary	8	59600001	60580000	3.99307
A7Primary	8	60580001	62100000	3.51518
A7Primary	8	62100001	64060000	3.98616
A7Primary	8	64060001	75470000	3.50983
A7Primary	8	75470001	75500000	1.58645
A7Primary	8	75500001	97630000	3.53448
A7Primary	8	97630001	97950000	3.94029
A7Primary	8	97950001	134280000	3.59452
A7Primary	8	134280001	134360000	4.01778
A7Primary	8	134360001	143520000	3.58134
A7Primary	8	143520001	143650000	3.27047
A7Primary	8	143650001	146274826	4.19741
A7Liver	8	1	1810000	1.28869
A7Liver	8	1810001	3260000	2.21622
A7Liver	8	3260001	3580000	1.17218
A7Liver	8	3580001	4540000	2.19178
A7Liver	8	4540001	4900000	3.20051
A7Liver	8	4900001	7010000	2.19284
A7Liver	8	7010001	7160000	1.90026
A7Liver	8	7160001	7230000	3.8214
A7Liver	8	7230001	7530000	2.13007
A7Liver	8	7530001	7870000	1.32556
A7Liver	8	7870001	8100000	2.3137
A7Liver	8	8100001	8130000	1.54692
A7Liver	8	8130001	11955000	2.22129
A7Liver	8	11955001	12000000	3.60475
A7Liver	8	12000001	12505000	1.82944
A7Liver	8	12505001	14210000	2.20763
A7Liver	8	14210001	15550000	3.19098
A7Liver	8	15550001	16300000	2.21192
A7Liver	8	16300001	16370000	3.93319
A7Liver	8	16370001	18730000	2.22253
A7Liver	8	18730001	18870000	3.2045
A7Liver	8	18870001	19370000	4.15428
A7Liver	8	19370001	19670000	2.22176
A7Liver	8	19670001	19940000	1.19623
A7Liver	8	19940001	19970000	2.94445
A7Liver	8	19970001	20130000	1.30324
A7Liver	8	20130001	20930000	3.21162
A7Liver	8	20930001	21910000	2.23705
A7Liver	8	21910001	21950000	3.1773
A7Liver	8	21950001	22150000	2.9233
A7Liver	8	22150001	24370000	3.17686
A7Liver	8	24370001	25880000	2.13081
A7Liver	8	25880001	26040000	3.23754
A7Liver	8	26040001	26300000	4.12502
A7Liver	8	26300001	26700000	3.15032
A7Liver	8	26700001	27430000	2.24965
A7Liver	8	27430001	27520000	1.36472
A7Liver	8	27520001	27650000	2.28295
A7Liver	8	27650001	28410000	3.18347
A7Liver	8	28410001	28820000	5.51553
A7Liver	8	28820001	28860000	3.2344
A7Liver	8	28860001	28910000	2.17001
A7Liver	8	28910001	30290000	3.16499
A7Liver	8	30290001	31660000	2.18646
A7Liver	8	31660001	37070000	1.16328
A7Liver	8	37070001	37770000	4.65926
A7Liver	8	37770001	37890000	4.17854
A7Liver	8	37890001	38210000	3.43117
A7Liver	8	38210001	38310000	1.20656
A7Liver	8	38310001	38350000	2.00014
A7Liver	8	38350001	38820000	4.49057
A7Liver	8	38820001	38880000	2.13406
A7Liver	8	38880001	39030000	4.47132
A7Liver	8	39030001	39550000	3.6879
A7Liver	8	39550001	39960000	1.19648
A7Liver	8	39960001	40400000	5.61467
A7Liver	8	40400001	40500000	4.74925
A7Liver	8	40500001	40640000	5.82719
A7Liver	8	40640001	40750000	6.73464
A7Liver	8	40750001	41330000	5.73304
A7Liver	8	41330001	41560000	6.33129
A7Liver	8	41560001	42230000	5.36434
A7Liver	8	42230001	42280000	6.22296
A7Liver	8	42280001	42540000	5.4039
A7Liver	8	42540001	42620000	4.41557
A7Liver	8	42620001	42700000	5.27584
A7Liver	8	42700001	42820000	5.8026
A7Liver	8	42820001	43010000	5.35468
A7Liver	8	43010001	43130000	4.41404
A7Liver	8	43130001	43260000	3.36545
A7Liver	8	43260001	43330000	1.03534
A7Liver	8	43330001	43840000	5.15438
A7Liver	8	43840001	43930000	4.71252
A7Liver	8	43930001	47480000	4.22046
A7Liver	8	47480001	59620000	4.70534
A7Liver	8	59620001	60110000	5.34022
A7Liver	8	60110001	60600000	5.77412
A7Liver	8	60600001	61190000	4.83662
A7Liver	8	61190001	62100000	4.24187
A7Liver	8	62100001	64060000	5.28279
A7Liver	8	64060001	75470000	4.22837
A7Liver	8	75470001	75500000	0.647207
A7Liver	8	75500001	79170000	4.30287
A7Liver	8	79170001	79720000	4.81622
A7Liver	8	79720001	83450000	4.25571
A7Liver	8	83450001	99690000	3.2065
A7Liver	8	99690001	102190000	4.2044
A7Liver	8	102190001	102210000	3.84131
A7Liver	8	102210001	141520000	4.25748
A7Liver	8	141520001	141720000	3.9166
A7Liver	8	141720001	142070000	4.22456
A7Liver	8	142070001	143650000	3.87367
A7Liver	8	143650001	144360000	5.59757
A7Liver	8	144360001	145750000	5.02318
A7Liver	8	145750001	146274826	5.75893
A7Lung	8	1	1810000	1.28485
A7Lung	8	1810001	2260000	2.03468
A7Lung	8	2260001	3260000	1.80863
A7Lung	8	3260001	3580000	1.12319
A7Lung	8	3580001	4540000	1.74945
A7Lung	8	4540001	4900000	2.39147
A7Lung	8	4900001	6610000	1.80538
A7Lung	8	6610001	6840000	2.13776
A7Lung	8	6840001	7160000	1.84191
A7Lung	8	7160001	7230000	3.15382
A7Lung	8	7230001	7530000	1.92612
A7Lung	8	7530001	7870000	1.36386
A7Lung	8	7870001	8100000	2.03158
A7Lung	8	8100001	8130000	1.5696
A7Lung	8	8130001	10330000	1.93187
A7Lung	8	10330001	10370000	1.72644
A7Lung	8	10370001	11955000	1.97575
A7Lung	8	11955001	12000000	3.19519
A7Lung	8	12000001	12490000	1.62169
A7Lung	8	12490001	14220000	1.78893
A7Lung	8	14220001	15550000	2.387
A7Lung	8	15550001	16300000	1.75175
A7Lung	8	16300001	16370000	2.68496
A7Lung	8	16370001	18720000	1.86788
A7Lung	8	18720001	18870000	2.59566
A7Lung	8	18870001	19370000	3.36568
A7Lung	8	19370001	19670000	1.9655
A7Lung	8	19670001	19940000	1.19657
A7Lung	8	19940001	19970000	2.38882
A7Lung	8	19970001	20120000	1.26007
A7Lung	8	20120001	20930000	2.65921
A7Lung	8	20930001	21910000	2.02918
A7Lung	8	21910001	24370000	2.66974
A7Lung	8	24370001	25880000	1.8542
A7Lung	8	25880001	26040000	2.78119
A7Lung	8	26040001	26210000	3.50642
A7Lung	8	26210001	26300000	3.12141
A7Lung	8	26300001	26700000	2.65093
A7Lung	8	26700001	27430000	1.9308
A7Lung	8	27430001	27520000	1.37821
A7Lung	8	27520001	27640000	2.03976
A7Lung	8	27640001	28410000	2.64671
A7Lung	8	28410001	28450000	3.55512
A7Lung	8	28450001	28820000	4.07077
A7Lung	8	28820001	28920000	2.02371
A7Lung	8	28920001	30290000	2.63372
A7Lung	8	30290001	30340000	2.09115
A7Lung	8	30340001	31640000	1.84907
A7Lung	8	31640001	31660000	2.30841
A7Lung	8	31660001	37070000	1.13367
A7Lung	8	37070001	37100000	3.02556
A7Lung	8	37100001	37890000	3.47376
A7Lung	8	37890001	38210000	2.75204
A7Lung	8	38210001	38310000	1.19483
A7Lung	8	38310001	38350000	1.70291
A7Lung	8	38350001	38820000	3.50788
A7Lung	8	38820001	38890000	1.98977
A7Lung	8	38890001	39030000	3.46727
A7Lung	8	39030001	39550000	2.52748
A7Lung	8	39550001	39970000	1.13532
A7Lung	8	39970001	40400000	4.05612
A7Lung	8	40400001	40490000	3.32326
A7Lung	8	40490001	40650000	4.03537
A7Lung	8	40650001	40750000	4.91844
A7Lung	8	40750001	40980000	3.93346
A7Lung	8	40980001	41070000	4.50242
A7Lung	8	41070001	42540000	6.84618
A7Lung	8	42540001	42610000	6.14367
A7Lung	8	42610001	42820000	7.39833
A7Lung	8	42820001	43130000	6.21994
A7Lung	8	43130001	43260000	4.91094
A7Lung	8	43260001	43340000	3.59004
A7Lung	8	43340001	43880000	6.09531
A7Lung	8	43880001	45455000	5.39791
A7Lung	8	45455001	59600000	3.81002
A7Lung	8	59600001	60560000	4.41557
A7Lung	8	60560001	62010000	3.81901
A7Lung	8	62010001	64060000	4.40915
A7Lung	8	64060001	74230000	3.79001
A7Lung	8	74230001	74270000	4.45616
A7Lung	8	74270001	75470000	3.86508
A7Lung	8	75470001	75500000	1.29441
A7Lung	8	75500001	98830000	3.73291
A7Lung	8	98830001	98860000	4.51899
A7Lung	8	98860001	110650000	3.84052
A7Lung	8	110650001	110730000	4.2079
A7Lung	8	110730001	124230000	3.77611
A7Lung	8	124230001	124330000	4.28472
A7Lung	8	124330001	141430000	3.99031
A7Lung	8	141430001	141590000	4.73184
A7Lung	8	141590001	143650000	4.1742
A7Lung	8	143650001	146274826	5.2423
A7Rib	8	1	1810000	1.2379
A7Rib	8	1810001	3260000	1.95288
A7Rib	8	3260001	3580000	1.16417
A7Rib	8	3580001	4540000	1.88923
A7Rib	8	4540001	4900000	2.58506
A7Rib	8	4900001	7010000	1.93027
A7Rib	8	7010001	7160000	1.55876
A7Rib	8	7160001	7230000	3.09084
A7Rib	8	7230001	7530000	1.88035
A7Rib	8	7530001	7870000	1.29468
A7Rib	8	7870001	8100000	2.06652
A7Rib	8	8100001	8130000	1.47826
A7Rib	8	8130001	11955000	1.99267
A7Rib	8	11955001	12000000	3.62731
A7Rib	8	12000001	12490000	1.58953
A7Rib	8	12490001	14200000	1.94437
A7Rib	8	14200001	14240000	2.29756
A7Rib	8	14240001	15550000	2.61516
A7Rib	8	15550001	16300000	1.91707
A7Rib	8	16300001	16370000	3.34963
A7Rib	8	16370001	18730000	1.97192
A7Rib	8	18730001	18870000	2.71453
A7Rib	8	18870001	19370000	3.46607
A7Rib	8	19370001	19670000	1.98096
A7Rib	8	19670001	19940000	1.22714
A7Rib	8	19940001	19970000	2.55266
A7Rib	8	19970001	20120000	1.25937
A7Rib	8	20120001	20930000	2.6926
A7Rib	8	20930001	21910000	1.97835
A7Rib	8	21910001	24370000	2.76063
A7Rib	8	24370001	25880000	1.93576
A7Rib	8	25880001	26040000	2.78562
A7Rib	8	26040001	26290000	3.55611
A7Rib	8	26290001	26690000	2.77329
A7Rib	8	26690001	27430000	1.99557
A7Rib	8	27430001	27510000	1.26138
A7Rib	8	27510001	27650000	2.04684
A7Rib	8	27650001	28410000	2.78138
A7Rib	8	28410001	28820000	5.64706
A7Rib	8	28820001	28860000	2.83903
A7Rib	8	28860001	28910000	1.98288
A7Rib	8	28910001	30290000	2.75681
A7Rib	8	30290001	31640000	1.99972
A7Rib	8	31640001	31660000	2.49355
A7Rib	8	31660001	37070000	1.17194
A7Rib	8	37070001	37900000	4.81154
A7Rib	8	37900001	38220000	4.1826
A7Rib	8	38220001	38350000	1.43376
A7Rib	8	38350001	38820000	4.94202
A7Rib	8	38820001	38880000	2.00361
A7Rib	8	38880001	39030000	4.86554
A7Rib	8	39030001	39550000	4.0189
A7Rib	8	39550001	39960000	1.21226
A7Rib	8	39960001	41550000	5.49112
A7Rib	8	41550001	42230000	4.95883
A7Rib	8	42230001	42280000	5.93192
A7Rib	8	42280001	42540000	5.18916
A7Rib	8	42540001	42620000	4.45492
A7Rib	8	42620001	42820000	5.91181
A7Rib	8	42820001	43010000	5.30187
A7Rib	8	43010001	43110000	4.38051
A7Rib	8	43110001	43260000	3.4011
A7Rib	8	43260001	43330000	0.562919
A7Rib	8	43330001	59600000	4.71056
A7Rib	8	59600001	60600000	5.42567
A7Rib	8	60600001	62100000	4.73216
A7Rib	8	62100001	64060000	5.38259
A7Rib	8	64060001	72110000	4.74695
A7Rib	8	72110001	75470000	4.04013
A7Rib	8	75470001	75500000	1.41353
A7Rib	8	75500001	82170000	3.96989
A7Rib	8	82170001	126010000	4.73512
A7Rib	8	126010001	126080000	5.57627
A7Rib	8	126080001	131490000	4.78328
A7Rib	8	131490001	131650000	6.13218
A7Rib	8	131650001	141900000	4.72856
A7Rib	8	141900001	142590000	6.34139
A7Rib	8	142590001	143650000	4.79556
A7Rib	8	143650001	146274826	6.15944
A7Kidney	8	1	1810000	1.5791
A7Kidney	8	1810001	3250000	1.98137
A7Kidney	8	3250001	3580000	1.49942
A7Kidney	8	3580001	4540000	1.9414
A7Kidney	8	4540001	4900000	2.36854
A7Kidney	8	4900001	7160000	1.95071
A7Kidney	8	7160001	7230000	2.78601
A7Kidney	8	7230001	7530000	1.97479
A7Kidney	8	7530001	7870000	1.63252
A7Kidney	8	7870001	8100000	1.99861
A7Kidney	8	8100001	8130000	1.65302
A7Kidney	8	8130001	11955000	1.99184
A7Kidney	8	11955001	12000000	2.77464
A7Kidney	8	12000001	12540000	1.77313
A7Kidney	8	12540001	14220000	1.95925
A7Kidney	8	14220001	15550000	2.3837
A7Kidney	8	15550001	16300000	1.93375
A7Kidney	8	16300001	16370000	2.69802
A7Kidney	8	16370001	18730000	1.98357
A7Kidney	8	18730001	18870000	2.4502
A7Kidney	8	18870001	19370000	2.86295
A7Kidney	8	19370001	19670000	1.97616
A7Kidney	8	19670001	19940000	1.52341
A7Kidney	8	19940001	19970000	2.28754
A7Kidney	8	19970001	20130000	1.56082
[truncated: 1,855 more rows]
